# Supplementary material for: Bioinspired rotary flight of light-driven composite films
Source: Nat Commun. 2023 Aug 21;14:5070. doi: 10.1038/s41467-023-40827-4 (PMC10442326; doi:10.1038/s41467-023-40827-4)
Supplement: Supplementary file 16 — Source Data [file 41467_2023_40827_MOESM16_ESM.zip]

Archive with 29 entries (29 files):
- Source Data file/Figure 1.xlsx
- Source Data file/Figure 2.xlsx
- Source Data file/Figure 3.xlsx
- Source Data file/Supplementary Figure 1.xlsx
- Source Data file/Supplementary Figure 14.xlsx
- Source Data file/Supplementary Figure 15.xlsx
- Source Data file/Supplementary Figure 16.xlsx
- Source Data file/Supplementary Figure 17.xlsx
- Source Data file/Supplementary Figure 18.xlsx
- Source Data file/Supplementary Figure 19.xlsx
- Source Data file/Supplementary Figure 22.xlsx
- Source Data file/Supplementary Figure 23.xlsx
- Source Data file/Supplementary Figure 24.xlsx
- Source Data file/Supplementary Figure 25.xlsx
- Source Data file/Supplementary Figure 26.xlsx
- Source Data file/Supplementary Figure 27.xlsx
- Source Data file/Supplementary Figure 28.xlsx
- Source Data file/Supplementary Figure 29.xlsx
- Source Data file/Supplementary Figure 30.xlsx
- Source Data file/Supplementary Figure 34.xlsx
- Source Data file/Supplementary Figure 35.xlsx
- Source Data file/Supplementary Figure 38.xlsx
- Source Data file/Supplementary Figure 39.xlsx
- Source Data file/Supplementary Figure 4.xlsx
- Source Data file/Supplementary Figure 40.xlsx
- Source Data file/Supplementary Figure 41.xlsx
- Source Data file/Supplementary Figure 43.xlsx
- Source Data file/Supplementary Figure 6.xlsx
- Source Data file/Supplementary Figure 7.xlsx
