# Supplementary material for: Bioinspired rotary flight of light-driven composite films
Source: Nat Commun. 2023 Aug 21;14:5070. doi: 10.1038/s41467-023-40827-4 (PMC10442326; doi:10.1038/s41467-023-40827-4)
Supplement: Supplementary file 16 — Source Data [file 41467_2023_40827_MOESM16_ESM.zip › Source Data file/Figure 1.xlsx]

## Sheet: Figure 1l
Take off velocity (m/s)	Count
0.72	3
0.74	4
0.76	26
0.78	10
0.8	4

## Sheet: Figure 1m
Rotational speed (rpm)	Count
6800	7
7000	14
7200	20
7400	13
7600	6

## Sheet: Figure 1n
X (mm)	Y (mm)	Z (mm)
20	6	2.5
28	8	3
36.1	8.1	5
42	9.3	8
51	10.3	11
60	12.4	12
68	15.5	11
73	19.5	7
80	20.4	5
83	25.1	2
85	28	0.5
89	30	0.2
