# Supplementary material for: Bioinspired rotary flight of light-driven composite films
Source: Nat Commun. 2023 Aug 21;14:5070. doi: 10.1038/s41467-023-40827-4 (PMC10442326; doi:10.1038/s41467-023-40827-4)
Supplement: Supplementary file 16 — Source Data [file 41467_2023_40827_MOESM16_ESM.zip › Source Data file/Figure 2.xlsx]

## Sheet: Figure 2n
Time (s)	Temperature (℃)
0	21.7
0.15	65
0.275	98
0.4	120.5
0.525	140
0.65	165.4
0.775	151.3
0.9	147.6
1.025	130.7
1.15	125.3
1.275	118
1.4	116.4
1.525	114.4
1.65	109.3
1.775	108.2
1.9	107.5
2.025	102.7
2.15	102.1
2.275	102.1
2.4	101.9
2.525	101.2
2.65	99.7
2.775	94.5
2.9	91.9
3.025	90.1
3.15	88.1
3.275	85.9
3.4	83.7
3.525	82.6
3.65	81
3.775	78.2
3.9	76.8
4.025	75.1
4.15	73.9
4.275	72
4.4	70.9
4.525	69.5
4.65	68.6
4.775	66.8
4.9	63.5
5.025	61
5.15	58.6
5.275	56.4
5.4	54.2
5.525	51.2
5.65	49.3
5.775	47.3
5.9	45
6.025	43
6.15	41.3
6.275	39.3
6.4	37.6
6.525	35.8
6.65	32.3
