# Supplementary material for: Bioinspired rotary flight of light-driven composite films
Source: Nat Commun. 2023 Aug 21;14:5070. doi: 10.1038/s41467-023-40827-4 (PMC10442326; doi:10.1038/s41467-023-40827-4)
Supplement: Supplementary file 16 — Source Data [file 41467_2023_40827_MOESM16_ESM.zip › Source Data file/Figure 3.xlsx]

## Sheet: Figure 3b
Angle of attack (°)	Height (mm)	Error
10	7.53	0.72
15	11.3	0.84
20	9.2	0.75
25	6.1	0.68
30	6.39	0.71

## Sheet: Figure 3f
X-axis (mm)	Height (mm)
0	0
-2.63	1.5
-6.49	4.08
-9.16	6.33
-12.32	7.42
-16.88	7.92

## Sheet: Figure 3h
Elevation angle (°)	Height (mm)	Error
5	13.02	0.85
10	12.04	0.82
15	11.3	0.85
20	9.71	0.61
25	7.4	0.78

## Sheet: Figure 3k
X-axis (mm)	Height (mm)
0	0
3.05	1.42
6.02	3.83
9.33	5.67
12.93	7.08
16.7	7.75
