# Supplementary material for: Bioinspired rotary flight of light-driven composite films
Source: Nat Commun. 2023 Aug 21;14:5070. doi: 10.1038/s41467-023-40827-4 (PMC10442326; doi:10.1038/s41467-023-40827-4)
Supplement: Supplementary file 16 — Source Data [file 41467_2023_40827_MOESM16_ESM.zip › Source Data file/Supplementary Figure 1.xlsx]

## Sheet: Sheet1
X (μm)	Y (μm)
0	-2.36707
0.293	-2.36707
0.58601	-2.37707
0.87901	-2.37707
1.17202	-2.38706
1.46502	-2.38706
1.75803	-2.38617
2.05103	-2.38428
2.34404	-2.3823
2.63704	-2.3814
2.93004	-2.38636
3.22305	-2.39754
3.51605	-2.41652
3.80906	-2.37332
4.10206	-2.31661
4.10572	-2.256
4.20144	-2.16704
4.29715	-2.02036
4.39287	-1.86448
4.48858	-1.70363
4.5843	-1.53772
4.68001	-1.367
4.77573	-1.19222
4.87144	-1.01586
4.96716	-0.83627
5.06287	-0.65444
5.15859	-0.47161
5.2543	-0.28854
5.35001	-0.10646
5.44573	0.07322
5.54144	0.25082
5.63716	0.42461
5.73287	0.59418
5.82859	0.75893
5.9243	0.92261
6.02002	1.0862
6.11573	1.25005
6.21145	1.41364
6.30716	1.58122
6.40288	1.75036
6.49859	1.92308
6.59431	2.10019
6.69002	2.27937
6.78574	2.4593
6.88145	2.63898
6.97717	2.81692
7.07288	2.9932
7.1686	3.16699
7.26431	3.33879
7.36003	3.50662
7.45574	3.67062
7.55145	3.83297
7.64717	3.9974
7.74289	4.15859
7.8386	4.31803
7.93431	4.49888
8.03003	4.69937
8.12574	4.81288
8.22146	4.93858
8.28726	4.92623
8.58027	4.89555
8.87328	4.89503
9.16627	4.88452
9.45929	4.87368
9.7523	4.86268
10	4.8723
