# Supplementary material for: Bioinspired rotary flight of light-driven composite films
Source: Nat Commun. 2023 Aug 21;14:5070. doi: 10.1038/s41467-023-40827-4 (PMC10442326; doi:10.1038/s41467-023-40827-4)
Supplement: Supplementary file 16 — Source Data [file 41467_2023_40827_MOESM16_ESM.zip › Source Data file/Supplementary Figure 14.xlsx]

## Sheet: Sheet1
Iteration	CL
3	0.602
6	0.623
9	0.616
12	0.5975
15	0.609
18	0.598
21	0.61
24	0.6075
27	0.621
30	0.605
33	0.617
36	0.609
39	0.62
42	0.614
45	0.616
48	0.608
51	0.617
54	0.6125
57	0.622
60	0.61
63	0.6175
66	0.6125
69	0.6225
72	0.608
75	0.6225
78	0.607
81	0.623
84	0.611
87	0.623
90	0.608
93	0.623
96	0.611
99	0.625
