# Supplementary material for: Bioinspired rotary flight of light-driven composite films
Source: Nat Commun. 2023 Aug 21;14:5070. doi: 10.1038/s41467-023-40827-4 (PMC10442326; doi:10.1038/s41467-023-40827-4)
Supplement: Supplementary file 16 — Source Data [file 41467_2023_40827_MOESM16_ESM.zip › Source Data file/Supplementary Figure 16.xlsx]

## Sheet: Sheet1
Temperature (℃)	Mass percentage
32.1667	1
32.3333	0.99992
32.5	0.99987
32.6667	0.9998
32.8333	0.99971
33	0.99964
33.1667	0.99957
33.3333	0.99949
33.5	0.99942
33.6667	0.99934
33.8333	0.99926
34	0.99917
34.1667	0.99908
34.3333	0.999
34.5	0.99891
34.6667	0.99883
34.8333	0.99874
35	0.99866
35.1667	0.99856
35.3333	0.99846
35.5	0.99837
35.6667	0.99827
35.8333	0.99818
36	0.99809
36.1667	0.99799
36.3333	0.99788
36.5	0.99779
36.6667	0.99769
36.8333	0.99759
37	0.99748
37.1667	0.99737
37.3333	0.99725
37.5	0.99715
37.6667	0.99704
37.8333	0.99694
38	0.99683
38.1667	0.99672
38.3333	0.9966
38.5	0.99649
38.6667	0.99639
38.8333	0.99627
39	0.99617
39.1667	0.99605
39.3333	0.99594
39.5	0.99582
39.6667	0.9957
39.8333	0.99558
40	0.99547
40.1667	0.99536
40.3333	0.99523
40.5	0.99511
40.6667	0.99499
40.8333	0.99488
41	0.99474
41.1667	0.99462
41.3333	0.9945
41.5	0.99437
41.6667	0.99424
41.8333	0.99412
42	0.99398
42.1667	0.99385
42.3333	0.99371
42.5	0.99358
42.6667	0.99346
42.8333	0.99332
43	0.99318
43.1667	0.99304
43.3333	0.99289
43.5	0.99276
43.6667	0.99263
43.8333	0.99248
44	0.99234
44.1667	0.99219
44.3333	0.99205
44.5	0.9919
44.6667	0.99176
44.8333	0.99161
45	0.99144
45.1667	0.99129
45.3333	0.99114
45.5	0.99098
45.6667	0.99083
45.8333	0.99067
46	0.99051
46.1667	0.99035
46.3333	0.99018
46.5	0.99001
46.6667	0.98985
46.8333	0.98968
47	0.9895
47.1667	0.98933
47.3333	0.98916
47.5	0.98899
47.6667	0.98882
47.8333	0.98864
48	0.98846
48.1667	0.98829
48.3333	0.98812
48.5	0.98794
48.6667	0.98775
48.8333	0.98757
49	0.98739
49.1667	0.98722
49.3333	0.98703
49.5	0.98684
49.6667	0.98666
49.8333	0.98647
50	0.98627
50.1667	0.98607
50.3333	0.98588
50.5	0.98569
50.6667	0.98549
50.8333	0.98529
51	0.9851
51.1667	0.9849
51.3333	0.9847
51.5	0.98451
51.6667	0.98431
51.8333	0.98411
52	0.98392
52.1667	0.98373
52.3333	0.98353
52.5	0.98333
52.6667	0.98313
52.8333	0.98292
53	0.98272
53.1667	0.98252
53.3333	0.98232
53.5	0.98211
53.6667	0.9819
53.8333	0.98169
54	0.98149
54.1667	0.98129
54.3333	0.98109
54.5	0.98088
54.6667	0.98067
54.8333	0.98046
55	0.98025
55.1667	0.98004
55.3333	0.97984
55.5	0.97963
55.6667	0.97942
55.8333	0.97921
56	0.97899
56.1667	0.97879
56.3333	0.97858
56.5	0.97836
56.6667	0.97815
56.8333	0.97794
57	0.97773
57.1667	0.97753
57.3333	0.97731
57.5	0.97709
57.6667	0.97688
57.8333	0.97667
58	0.97647
58.1667	0.97625
58.3333	0.97603
58.5	0.97581
58.6667	0.9756
58.8333	0.97539
59	0.97518
59.1667	0.97497
59.3333	0.97475
59.5	0.97453
59.6667	0.97431
59.8333	0.9741
60	0.97389
60.1667	0.97368
60.3333	0.97346
60.5	0.97324
60.6667	0.97303
60.8333	0.97282
61	0.97261
61.1667	0.97239
61.3333	0.97218
61.5	0.97196
61.6667	0.97174
61.8333	0.97153
62	0.97132
62.1667	0.97109
62.3333	0.97087
62.5	0.97066
62.6667	0.97045
62.8333	0.97024
63	0.97002
63.1667	0.96981
63.3333	0.96959
63.5	0.96937
63.6667	0.96916
63.8333	0.96895
64	0.96874
64.1667	0.96852
64.3333	0.96831
64.5	0.9681
64.6667	0.96789
64.8333	0.96769
65	0.96747
65.1667	0.96725
65.3333	0.96703
65.5	0.96681
65.6667	0.9666
65.8333	0.96639
66	0.96619
66.1667	0.96596
66.3333	0.96574
66.5	0.96553
66.6667	0.96532
66.8333	0.96511
67	0.96489
67.1667	0.96467
67.3333	0.96446
67.5	0.96425
67.6667	0.96404
67.8333	0.96383
68	0.96361
68.1667	0.96339
68.3333	0.96319
68.5	0.96298
68.6667	0.96278
68.8333	0.96257
69	0.96236
69.1667	0.96215
69.3333	0.96194
69.5	0.96173
69.6667	0.96152
69.8333	0.96131
70	0.9611
70.1667	0.96089
70.3333	0.96068
70.5	0.96047
70.6667	0.96027
70.8333	0.96006
71	0.95985
71.1667	0.95964
71.3333	0.95944
71.5	0.95923
71.6667	0.95903
71.8333	0.95882
72	0.95861
72.1667	0.95841
72.3333	0.9582
72.5	0.958
72.6667	0.95779
72.8333	0.95758
73	0.95737
73.1667	0.95717
73.3333	0.95697
73.5	0.95676
73.6667	0.95655
73.8333	0.95635
74	0.95614
74.1667	0.95594
74.3333	0.95574
74.5	0.95554
74.6667	0.95532
74.8333	0.95511
75	0.9549
75.1667	0.9547
75.3333	0.9545
75.5	0.9543
75.6667	0.95409
75.8333	0.95388
76	0.95368
76.1667	0.95349
76.3333	0.95329
76.5	0.95308
76.6667	0.95287
76.8333	0.95266
77	0.95246
77.1667	0.95227
77.3333	0.95207
77.5	0.95186
77.6667	0.95165
77.8333	0.95145
78	0.95125
78.1667	0.95105
78.3333	0.95086
78.5	0.95066
78.6667	0.95044
78.8333	0.95025
79	0.95005
79.1667	0.94985
79.3333	0.94966
79.5	0.94945
79.6667	0.94924
79.8333	0.94905
80	0.94885
80.1667	0.94865
80.3333	0.94846
80.5	0.94825
80.6667	0.94804
80.8333	0.94785
81	0.94766
81.1667	0.94747
81.3333	0.94727
81.5	0.94706
81.6667	0.94685
81.8333	0.94666
82	0.94647
82.1667	0.94627
82.3333	0.94607
82.5	0.94586
82.6667	0.94567
82.8333	0.94547
83	0.94527
83.1667	0.94508
83.3333	0.94489
83.5	0.94469
83.6667	0.94449
83.8333	0.94429
84	0.94409
84.1667	0.94389
84.3333	0.94369
84.5	0.9435
84.6667	0.94331
84.8333	0.94312
85	0.94292
85.1667	0.94273
85.3333	0.94253
85.5	0.94233
85.6667	0.94214
85.8333	0.94195
86	0.94176
86.1667	0.94156
86.3333	0.94137
86.5	0.94119
86.6667	0.941
86.8333	0.94081
87	0.94062
87.1667	0.94042
87.3333	0.94022
87.5	0.94002
87.6667	0.93983
87.8333	0.93964
88	0.93945
88.1667	0.93925
88.3333	0.93905
88.5	0.93886
88.6667	0.93868
88.8333	0.9385
89	0.93831
89.1667	0.93811
89.3333	0.93792
89.5	0.93774
89.6667	0.93755
89.8333	0.93736
90	0.93716
90.1667	0.93697
90.3333	0.93678
90.5	0.93659
90.6667	0.9364
90.8333	0.93622
91	0.93603
91.1667	0.93583
91.3333	0.93565
91.5	0.93547
91.6667	0.93527
91.8333	0.93509
92	0.9349
92.1667	0.9347
92.3333	0.93452
92.5	0.93434
92.6667	0.93415
92.8333	0.93396
93	0.93377
93.1667	0.93358
93.3333	0.9334
93.5	0.93323
93.6667	0.93304
93.8333	0.93286
94	0.93267
94.1667	0.93248
94.3333	0.93231
94.5	0.93213
94.6667	0.93194
94.8333	0.93175
95	0.93156
95.1667	0.93138
95.3333	0.9312
95.5	0.93102
95.6667	0.93083
95.8333	0.93064
96	0.93045
96.1667	0.93027
96.3333	0.93009
96.5	0.92991
96.6667	0.92973
96.8333	0.92954
97	0.92935
97.1667	0.92918
97.3333	0.929
97.5	0.92882
97.6667	0.92864
97.8333	0.92846
98	0.92827
98.1667	0.92809
98.3333	0.92792
98.5	0.92775
98.6667	0.92757
98.8333	0.92738
99	0.9272
99.1667	0.92703
99.3333	0.92684
99.5	0.92666
99.6667	0.92648
99.8333	0.92629
100	0.92612
100.167	0.92595
100.333	0.92577
100.5	0.92559
100.667	0.92541
100.833	0.92523
101	0.92505
101.167	0.92488
101.333	0.92471
101.5	0.92453
101.667	0.92435
101.833	0.92417
102	0.92399
102.167	0.92382
102.333	0.92365
102.5	0.92347
102.667	0.92329
102.833	0.92312
103	0.92294
103.167	0.92277
103.333	0.9226
103.5	0.92242
103.667	0.92224
103.833	0.92206
104	0.92189
104.167	0.92171
104.333	0.92154
104.5	0.92136
104.667	0.92119
104.833	0.92102
105	0.92085
105.167	0.92068
105.333	0.9205
105.5	0.92032
105.667	0.92015
105.833	0.91998
106	0.91981
106.167	0.91963
106.333	0.91946
106.5	0.91928
106.667	0.9191
106.833	0.91893
107	0.91876
107.167	0.9186
107.333	0.91842
107.5	0.91825
107.667	0.91808
107.833	0.91791
108	0.91775
108.167	0.91758
108.333	0.9174
108.5	0.91723
108.667	0.91707
108.833	0.91691
109	0.91674
109.167	0.91657
109.333	0.9164
109.5	0.91623
109.667	0.91606
109.833	0.91589
110	0.91573
110.167	0.91558
110.333	0.9154
110.5	0.91523
110.667	0.91507
110.833	0.9149
111	0.91473
111.167	0.91455
111.333	0.91438
111.5	0.91422
111.667	0.91405
111.833	0.91389
112	0.91373
112.167	0.91356
112.333	0.91339
112.5	0.91322
112.667	0.91306
112.833	0.9129
113	0.91273
113.167	0.91256
113.333	0.91239
113.5	0.91223
113.667	0.91206
113.833	0.9119
114	0.91174
114.167	0.91157
114.333	0.9114
114.5	0.91123
114.667	0.91108
114.833	0.91092
115	0.91075
115.167	0.91059
115.333	0.91042
115.5	0.91026
115.667	0.91009
115.833	0.90993
116	0.90976
116.167	0.9096
116.333	0.90944
116.5	0.90928
116.667	0.90912
116.833	0.90896
117	0.90879
117.167	0.90862
117.333	0.90846
117.5	0.90831
117.667	0.90816
117.833	0.908
118	0.90784
118.167	0.90767
118.333	0.90751
118.5	0.90736
118.667	0.9072
118.833	0.90704
119	0.90688
119.167	0.90672
119.333	0.90656
119.5	0.9064
119.667	0.90624
119.833	0.90607
120	0.90592
120.167	0.90576
120.333	0.9056
120.5	0.90545
120.667	0.9053
120.833	0.90514
121	0.90498
121.167	0.90483
121.333	0.90468
121.5	0.90453
121.667	0.90436
121.833	0.9042
122	0.90405
122.167	0.90389
122.333	0.90373
122.5	0.90358
122.667	0.90343
122.833	0.90327
123	0.90312
123.167	0.90297
123.333	0.90282
123.5	0.90267
123.667	0.90251
123.833	0.90235
124	0.90219
124.167	0.90204
124.333	0.90188
124.5	0.90174
124.667	0.90157
124.833	0.90142
125	0.90127
125.167	0.90111
125.333	0.90097
125.5	0.90082
125.667	0.90065
125.833	0.9005
126	0.90034
126.167	0.9002
126.333	0.90004
126.5	0.89989
126.667	0.89973
126.833	0.89957
127	0.89943
127.167	0.89928
127.333	0.89913
127.5	0.89898
127.667	0.89882
127.833	0.89867
128	0.89852
128.167	0.89838
128.333	0.89823
128.5	0.89807
128.667	0.89792
128.833	0.89777
129	0.89763
129.167	0.89747
129.333	0.89732
129.5	0.89717
129.667	0.89702
129.833	0.89687
130	0.89673
130.167	0.89659
130.333	0.89644
130.5	0.89629
130.667	0.89614
130.833	0.896
131	0.89586
131.167	0.89571
131.333	0.89556
131.5	0.89542
131.667	0.89527
131.833	0.89512
132	0.89498
132.167	0.89484
132.333	0.89469
132.5	0.89454
132.667	0.8944
132.833	0.89425
133	0.89412
133.167	0.89398
133.333	0.89383
133.5	0.89369
133.667	0.89355
133.833	0.89341
134	0.89327
134.167	0.89313
134.333	0.89298
134.5	0.89284
134.667	0.89269
134.833	0.89255
135	0.89241
135.167	0.89226
135.333	0.89211
135.5	0.89197
135.667	0.89183
135.833	0.89169
136	0.89155
136.167	0.89142
136.333	0.89128
136.5	0.89114
136.667	0.89102
136.833	0.89089
137	0.89075
137.167	0.8906
137.333	0.89045
137.5	0.89032
137.667	0.89019
137.833	0.89006
138	0.88992
138.167	0.88978
138.333	0.88964
138.5	0.88951
138.667	0.88939
138.833	0.88925
139	0.88912
139.167	0.88899
139.333	0.88886
139.5	0.88874
139.667	0.8886
139.833	0.88847
140	0.88834
140.167	0.88821
140.333	0.88808
140.5	0.88796
140.667	0.88783
140.833	0.8877
141	0.88758
141.167	0.88745
141.333	0.88732
141.5	0.8872
141.667	0.88709
141.833	0.88696
142	0.88684
142.167	0.88672
142.333	0.8866
142.5	0.88648
142.667	0.88637
142.833	0.88626
143	0.88613
143.167	0.88601
143.333	0.8859
143.5	0.88578
143.667	0.88567
143.833	0.88554
144	0.88541
144.167	0.8853
144.333	0.88519
144.5	0.88507
144.667	0.88495
144.833	0.88484
145	0.88472
145.167	0.88461
145.333	0.8845
145.5	0.88439
145.667	0.88428
145.833	0.88417
146	0.88406
146.167	0.88396
146.333	0.88386
146.5	0.88376
146.667	0.88365
146.833	0.88353
147	0.88342
147.167	0.88331
147.333	0.88322
147.5	0.88312
147.667	0.883
147.833	0.8829
148	0.88279
148.167	0.88269
148.333	0.88259
148.5	0.88249
148.667	0.88239
148.833	0.88229
149	0.88219
149.167	0.88209
149.333	0.88199
149.5	0.88189
149.667	0.88178
149.833	0.88168
150	0.88159
150.167	0.88149
150.333	0.88139
150.5	0.88129
150.667	0.88119
150.833	0.8811
151	0.88101
151.167	0.88091
151.333	0.88083
151.5	0.88074
151.667	0.88065
151.833	0.88056
152	0.88047
152.167	0.88038
152.333	0.88029
152.5	0.88019
152.667	0.8801
152.833	0.88001
153	0.87992
153.167	0.87983
153.333	0.87974
153.5	0.87965
153.667	0.87956
153.833	0.87948
154	0.8794
154.167	0.87931
154.333	0.87922
154.5	0.87913
154.667	0.87905
154.833	0.87896
155	0.87887
155.167	0.87878
155.333	0.8787
155.5	0.87862
155.667	0.87855
155.833	0.87848
156	0.87839
156.167	0.87831
156.333	0.87822
156.5	0.87814
156.667	0.87807
156.833	0.87799
157	0.87791
157.167	0.87782
157.333	0.87774
157.5	0.87767
157.667	0.8776
157.833	0.87753
158	0.87745
158.167	0.87738
158.333	0.87732
158.5	0.87724
158.667	0.87716
158.833	0.87709
159	0.87703
159.167	0.87696
159.333	0.87688
159.5	0.8768
159.667	0.87674
159.833	0.87667
160	0.87659
160.167	0.87652
160.333	0.87646
160.5	0.87639
160.667	0.87631
160.833	0.87626
161	0.87619
161.167	0.87611
161.333	0.87605
161.5	0.87599
161.667	0.87592
161.833	0.87585
162	0.8758
162.167	0.87572
162.333	0.87565
162.5	0.8756
162.667	0.87554
162.833	0.87548
163	0.87543
163.167	0.87535
163.333	0.8753
163.5	0.87524
163.667	0.87517
163.833	0.87513
164	0.87505
164.167	0.87498
164.333	0.87493
164.5	0.87487
164.667	0.87482
164.833	0.87476
165	0.87469
165.167	0.87464
165.333	0.87458
165.5	0.87451
165.667	0.87446
165.833	0.8744
166	0.87436
166.167	0.8743
166.333	0.87424
166.5	0.87419
166.667	0.87413
166.833	0.87409
167	0.87403
167.167	0.87398
167.333	0.87392
167.5	0.87388
167.667	0.87382
167.833	0.87377
168	0.87371
168.167	0.87366
168.333	0.87361
168.5	0.87356
168.667	0.87351
168.833	0.87346
169	0.87341
169.167	0.87337
169.333	0.87332
169.5	0.87327
169.667	0.87323
169.833	0.87318
170	0.87313
170.167	0.87308
170.333	0.87303
170.5	0.87298
170.667	0.87292
170.833	0.87288
171	0.87283
171.167	0.87279
171.333	0.87275
171.5	0.87272
171.667	0.87269
171.833	0.87264
172	0.87261
172.167	0.87257
172.333	0.87253
172.5	0.8725
172.667	0.87245
172.833	0.87243
173	0.87238
173.167	0.87234
173.333	0.8723
173.5	0.87225
173.667	0.87222
173.833	0.87217
174	0.87214
174.167	0.87209
174.333	0.87205
174.5	0.87202
174.667	0.87197
174.833	0.87194
175	0.8719
175.167	0.87186
175.333	0.87183
175.5	0.87178
175.667	0.87176
175.833	0.87172
176	0.87167
176.167	0.87165
176.333	0.87161
176.5	0.87157
176.667	0.87153
176.833	0.87149
177	0.87148
177.167	0.87143
177.333	0.87138
177.5	0.87137
177.667	0.87133
177.833	0.87129
178	0.87126
178.167	0.87121
178.333	0.87119
178.5	0.87116
178.667	0.87111
178.833	0.87109
179	0.87106
179.167	0.87102
179.333	0.871
179.5	0.87098
179.667	0.87093
179.833	0.8709
180	0.8709
180.167	0.87085
180.333	0.87081
180.5	0.87081
180.667	0.87077
180.833	0.87072
181	0.87071
181.167	0.87071
181.333	0.87067
181.5	0.87062
181.667	0.87062
181.833	0.87059
182	0.87055
182.167	0.87052
182.333	0.87051
182.5	0.87047
182.667	0.87043
182.833	0.87043
183	0.87039
183.167	0.87035
183.333	0.87033
183.5	0.87033
183.667	0.87029
183.833	0.87025
184	0.87024
184.167	0.87024
184.333	0.87019
184.5	0.87015
184.667	0.87014
184.833	0.87014
185	0.87009
185.167	0.87005
185.333	0.87005
185.5	0.87004
185.667	0.86999
185.833	0.86995
186	0.86995
186.167	0.86995
186.333	0.86989
186.5	0.86985
186.667	0.86985
186.833	0.86985
187	0.86981
187.167	0.86977
187.333	0.86976
187.5	0.86976
187.667	0.86972
187.833	0.86967
188	0.86966
188.167	0.86966
188.333	0.86966
188.5	0.86962
188.667	0.86957
188.833	0.86957
189	0.86957
189.167	0.86955
189.333	0.8695
189.5	0.86947
189.667	0.86947
189.833	0.86947
190	0.86943
190.167	0.86938
190.333	0.86938
190.5	0.86938
190.667	0.86936
190.833	0.86932
191	0.86928
191.167	0.86928
191.333	0.86928
191.5	0.86925
191.667	0.8692
191.833	0.86919
192	0.86919
192.167	0.86918
192.333	0.86913
192.5	0.86909
192.667	0.86909
192.833	0.86909
193	0.86904
193.167	0.869
193.333	0.869
193.5	0.869
193.667	0.86899
193.833	0.86894
194	0.8689
194.167	0.8689
194.333	0.8689
194.5	0.8689
194.667	0.86886
194.833	0.86882
195	0.86881
195.167	0.86881
195.333	0.86879
195.5	0.86874
195.667	0.86871
195.833	0.86871
196	0.86871
196.167	0.86868
196.333	0.86863
196.5	0.86862
196.667	0.86862
196.833	0.86859
197	0.86854
197.167	0.86852
197.333	0.86852
197.5	0.8685
197.667	0.86845
197.833	0.86842
198	0.86842
198.167	0.86842
198.333	0.86838
198.5	0.86833
198.667	0.86832
198.833	0.86832
199	0.86829
199.167	0.86825
199.333	0.86823
199.5	0.86823
199.667	0.86821
199.833	0.86816
200	0.86814
200.167	0.86814
200.333	0.8681
200.5	0.86805
200.667	0.86804
200.833	0.86801
201	0.86796
201.167	0.86795
201.333	0.86793
201.5	0.86789
201.667	0.86785
201.833	0.86785
202	0.86781
202.167	0.86777
202.333	0.86776
202.5	0.86773
202.667	0.86769
202.833	0.86766
203	0.86764
203.167	0.86759
203.333	0.86757
203.5	0.86754
203.667	0.86749
203.833	0.86747
204	0.86745
204.167	0.8674
204.333	0.86738
204.5	0.86734
204.667	0.86729
204.833	0.86728
205	0.86723
205.167	0.86718
205.333	0.86716
205.5	0.86711
205.667	0.86709
205.833	0.86705
206	0.867
206.167	0.86697
206.333	0.86692
206.5	0.86689
206.667	0.86684
206.833	0.86679
207	0.86676
207.167	0.86672
207.333	0.86667
207.5	0.86661
207.667	0.86655
207.833	0.8665
208	0.86645
208.167	0.8664
208.333	0.86636
208.5	0.86631
208.667	0.86626
208.833	0.86621
209	0.86616
209.167	0.86611
209.333	0.86606
209.5	0.86601
209.667	0.86596
209.833	0.86591
210	0.86586
210.167	0.8658
210.333	0.86574
210.5	0.86569
210.667	0.86563
210.833	0.86558
211	0.86553
211.167	0.86547
211.333	0.86541
211.5	0.86534
211.667	0.86529
211.833	0.86522
212	0.86516
212.167	0.86512
212.333	0.86504
212.5	0.86496
212.667	0.86491
212.833	0.86484
213	0.86477
213.167	0.8647
213.333	0.86463
213.5	0.86456
213.667	0.86448
213.833	0.8644
214	0.86433
214.167	0.86426
214.333	0.86418
214.5	0.86409
214.667	0.86402
214.833	0.86396
215	0.86388
215.167	0.86379
215.333	0.86371
215.5	0.86363
215.667	0.86355
215.833	0.86347
216	0.86338
216.167	0.86329
216.333	0.8632
216.5	0.86312
216.667	0.86303
216.833	0.86294
217	0.86284
217.167	0.86275
217.333	0.86265
217.5	0.86255
217.667	0.86246
217.833	0.86236
218	0.86225
218.167	0.86215
218.333	0.86206
218.5	0.86196
218.667	0.86186
218.833	0.86175
219	0.86164
219.167	0.86154
219.333	0.86144
219.5	0.86133
219.667	0.86121
219.833	0.86109
220	0.86098
220.167	0.86087
220.333	0.86075
220.5	0.86063
220.667	0.86052
220.833	0.8604
221	0.86028
221.167	0.86016
221.333	0.86004
221.5	0.85992
221.667	0.85979
221.833	0.85965
222	0.85953
222.167	0.8594
222.333	0.85927
222.5	0.85914
222.667	0.85901
222.833	0.85887
223	0.85873
223.167	0.8586
223.333	0.85846
223.5	0.85831
223.667	0.85817
223.833	0.85802
224	0.85787
224.167	0.85773
224.333	0.85758
224.5	0.85742
224.667	0.85727
224.833	0.85711
225	0.85695
225.167	0.8568
225.333	0.85665
225.5	0.85647
225.667	0.8563
225.833	0.85614
226	0.85596
226.167	0.85578
226.333	0.85558
226.5	0.85537
226.667	0.85514
226.833	0.8549
227	0.85466
227.167	0.85441
227.333	0.85414
227.5	0.85383
227.667	0.85352
227.833	0.85321
228	0.85288
228.167	0.85253
228.333	0.85215
228.5	0.85176
228.667	0.85136
228.833	0.85096
229	0.85056
229.167	0.85016
229.333	0.84976
229.5	0.84936
229.667	0.84899
229.833	0.84863
230	0.84828
230.167	0.84794
230.333	0.84757
230.5	0.8472
230.667	0.84684
230.833	0.84648
231	0.84611
231.167	0.84572
231.333	0.84532
231.5	0.84491
231.667	0.84451
231.833	0.84412
232	0.84372
232.167	0.84332
232.333	0.8429
232.5	0.8425
232.667	0.8421
232.833	0.8417
233	0.8413
233.167	0.84088
233.333	0.84044
233.5	0.83999
233.667	0.83954
233.833	0.83907
234	0.83857
234.167	0.83806
234.333	0.83754
234.5	0.83704
234.667	0.83654
234.833	0.83604
235	0.83556
235.167	0.83507
235.333	0.83458
235.5	0.83413
235.667	0.83366
235.833	0.8332
236	0.83274
236.167	0.83227
236.333	0.8318
236.5	0.83135
236.667	0.8309
236.833	0.83045
237	0.82999
237.167	0.82951
237.333	0.82905
237.5	0.8286
237.667	0.82813
237.833	0.82767
238	0.82721
238.167	0.8267
238.333	0.82622
238.5	0.82577
238.667	0.82531
238.833	0.82483
239	0.82434
239.167	0.82384
239.333	0.82337
239.5	0.82292
239.667	0.82245
239.833	0.82197
240	0.82147
240.167	0.82097
240.333	0.8205
240.5	0.82002
240.667	0.81954
240.833	0.81905
241	0.81853
241.167	0.81802
241.333	0.81754
241.5	0.81704
241.667	0.81654
241.833	0.81604
242	0.81551
242.167	0.81501
242.333	0.81451
242.5	0.814
242.667	0.8135
242.833	0.81297
243	0.81245
243.167	0.81194
243.333	0.81143
243.5	0.81093
243.667	0.81042
243.833	0.80989
244	0.80937
244.167	0.80885
244.333	0.80835
244.5	0.80784
244.667	0.80731
244.833	0.80677
245	0.80625
245.167	0.80574
245.333	0.80522
245.5	0.80471
245.667	0.80418
245.833	0.80364
246	0.80311
246.167	0.80259
246.333	0.80207
246.5	0.80155
246.667	0.80102
246.833	0.80048
247	0.79996
247.167	0.79944
247.333	0.79892
247.5	0.7984
247.667	0.79786
247.833	0.79732
248	0.79681
248.167	0.79629
248.333	0.79577
248.5	0.79525
248.667	0.79472
248.833	0.79419
249	0.79367
249.167	0.79316
249.333	0.79266
249.5	0.79213
249.667	0.79159
249.833	0.79106
250	0.79055
250.167	0.79003
250.333	0.78952
250.5	0.78898
250.667	0.78843
250.833	0.7879
251	0.78738
251.167	0.78687
251.333	0.78636
251.5	0.78582
251.667	0.78527
251.833	0.78476
252	0.78424
252.167	0.78373
252.333	0.78321
252.5	0.78266
252.667	0.78213
252.833	0.78161
253	0.7811
253.167	0.78059
253.333	0.78006
253.5	0.77953
253.667	0.77901
253.833	0.7785
254	0.77798
254.167	0.77747
254.333	0.77694
254.5	0.77641
254.667	0.77589
254.833	0.77539
255	0.77488
255.167	0.77437
255.333	0.77383
255.5	0.77329
255.667	0.77278
255.833	0.77227
256	0.77176
256.167	0.77125
256.333	0.7707
256.5	0.77017
256.667	0.76965
256.833	0.76914
257	0.76863
257.167	0.7681
257.333	0.76756
257.5	0.76703
257.667	0.76652
257.833	0.76601
258	0.76549
258.167	0.76497
258.333	0.76443
258.5	0.76391
258.667	0.76339
258.833	0.76287
259	0.76236
259.167	0.76182
259.333	0.76129
259.5	0.76077
259.667	0.76025
259.833	0.75973
260	0.7592
260.167	0.75865
260.333	0.7581
260.5	0.75758
260.667	0.75706
260.833	0.75654
261	0.75601
261.167	0.75546
261.333	0.75491
261.5	0.75438
261.667	0.75385
261.833	0.75332
262	0.75277
262.167	0.75221
262.333	0.75166
262.5	0.75112
262.667	0.75058
262.833	0.75005
263	0.74948
263.167	0.74891
263.333	0.74836
263.5	0.74781
263.667	0.74727
263.833	0.74672
264	0.74614
264.167	0.74556
264.333	0.745
264.5	0.74445
264.667	0.74389
264.833	0.74332
265	0.74273
265.167	0.74215
265.333	0.74159
265.5	0.74102
265.667	0.74045
265.833	0.73985
266	0.73925
266.167	0.73866
266.333	0.73808
266.5	0.73749
266.667	0.73691
266.833	0.73631
267	0.73569
267.167	0.73509
267.333	0.7345
267.5	0.73391
267.667	0.73331
267.833	0.73268
268	0.73205
268.167	0.73145
268.333	0.73084
268.5	0.73024
268.667	0.72962
268.833	0.72898
269	0.72834
269.167	0.72772
269.333	0.7271
269.5	0.72647
269.667	0.72584
269.833	0.72518
270	0.72453
270.167	0.72389
270.333	0.72326
270.5	0.72262
270.667	0.72197
270.833	0.7213
271	0.72065
271.167	0.72001
271.333	0.71936
271.5	0.71871
271.667	0.71803
271.833	0.71734
272	0.71667
272.167	0.71601
272.333	0.71534
272.5	0.71467
272.667	0.71397
272.833	0.71327
273	0.7126
273.167	0.71193
273.333	0.71125
273.5	0.71055
273.667	0.70984
273.833	0.70913
274	0.70844
274.167	0.70774
274.333	0.70705
274.5	0.70634
274.667	0.7056
274.833	0.70488
275	0.70419
275.167	0.70349
275.333	0.70279
275.5	0.70205
275.667	0.7013
275.833	0.70058
276	0.69986
276.167	0.69914
276.333	0.69841
276.5	0.69764
276.667	0.69688
276.833	0.69614
277	0.69541
277.167	0.69468
277.333	0.69392
277.5	0.69315
277.667	0.69238
277.833	0.69164
278	0.69089
278.167	0.69014
278.333	0.68937
278.5	0.68858
278.667	0.68781
278.833	0.68705
279	0.68629
279.167	0.68553
279.333	0.68473
279.5	0.68393
279.667	0.68315
279.833	0.68237
280	0.68159
280.167	0.68081
280.333	0.67999
280.5	0.67917
280.667	0.67838
280.833	0.67759
281	0.67679
281.167	0.67599
281.333	0.67514
281.5	0.67431
281.667	0.67351
281.833	0.6727
282	0.67189
282.167	0.67106
282.333	0.67021
282.5	0.66937
282.667	0.66855
282.833	0.66772
283	0.6669
283.167	0.66604
283.333	0.66516
283.5	0.66431
283.667	0.66348
283.833	0.66264
284	0.66179
284.167	0.6609
284.333	0.66001
284.5	0.65916
284.667	0.65832
284.833	0.65747
285	0.6566
285.167	0.6557
285.333	0.6548
285.5	0.65392
285.667	0.65306
285.833	0.65219
286	0.65128
286.167	0.65034
286.333	0.64943
286.5	0.64853
286.667	0.64763
286.833	0.64674
287	0.6458
287.167	0.64485
287.333	0.64393
287.5	0.64302
287.667	0.64211
287.833	0.64119
288	0.64024
288.167	0.63928
288.333	0.63832
288.5	0.63739
288.667	0.63648
288.833	0.63555
289	0.63455
289.167	0.63355
289.333	0.6326
289.5	0.63165
289.667	0.63069
289.833	0.62972
290	0.62872
290.167	0.62774
290.333	0.62678
290.5	0.62583
290.667	0.62487
290.833	0.62385
291	0.6228
291.167	0.62182
291.333	0.62086
291.5	0.61986
291.667	0.61887
291.833	0.61784
292	0.61679
292.167	0.61579
292.333	0.61479
292.5	0.6138
292.667	0.61279
292.833	0.61174
293	0.6107
293.167	0.60969
293.333	0.60868
293.5	0.60766
293.667	0.60663
293.833	0.60557
294	0.60451
294.167	0.60347
294.333	0.60246
294.5	0.60143
294.667	0.60037
294.833	0.59928
295	0.59822
295.167	0.59718
295.333	0.59614
295.5	0.5951
295.667	0.59402
295.833	0.59294
296	0.59189
296.167	0.59086
296.333	0.58982
296.5	0.58878
296.667	0.58768
296.833	0.58659
297	0.58554
297.167	0.5845
297.333	0.58346
297.5	0.5824
297.667	0.58131
297.833	0.58022
298	0.57917
298.167	0.57813
298.333	0.57708
298.5	0.57602
298.667	0.57492
298.833	0.57385
299	0.5728
299.167	0.57176
299.333	0.57072
299.5	0.56965
299.667	0.56856
299.833	0.56751
300	0.56647
300.167	0.56545
300.333	0.56443
300.5	0.56335
300.667	0.56227
300.833	0.56124
301	0.56023
301.167	0.55921
301.333	0.55818
301.5	0.55713
301.667	0.55609
301.833	0.55509
302	0.55409
302.167	0.55309
302.333	0.55208
302.5	0.55104
302.667	0.55001
302.833	0.54905
303	0.54807
303.167	0.54706
303.333	0.54606
303.5	0.54506
303.667	0.54409
303.833	0.54313
304	0.54218
304.167	0.54123
304.333	0.54023
304.5	0.53923
304.667	0.53831
304.833	0.53741
305	0.53646
305.167	0.53553
305.333	0.53458
305.5	0.53364
305.667	0.53273
305.833	0.53184
306	0.53095
306.167	0.53005
306.333	0.52912
306.5	0.52822
306.667	0.52735
306.833	0.52649
307	0.52564
307.167	0.52477
307.333	0.52387
307.5	0.52301
307.667	0.52218
307.833	0.52135
308	0.52052
308.167	0.51968
308.333	0.51883
308.5	0.51802
308.667	0.51722
308.833	0.51643
309	0.51564
309.167	0.51482
309.333	0.51402
309.5	0.51326
309.667	0.51251
309.833	0.51176
310	0.511
310.167	0.51022
310.333	0.50947
310.5	0.50874
310.667	0.50801
310.833	0.5073
311	0.50656
311.167	0.50582
311.333	0.5051
311.5	0.50441
311.667	0.50372
311.833	0.50304
312	0.50235
312.167	0.50165
312.333	0.50098
312.5	0.50033
312.667	0.49969
312.833	0.49906
313	0.49839
313.167	0.49772
313.333	0.49709
313.5	0.49646
313.667	0.49585
313.833	0.49524
314	0.49461
314.167	0.49399
314.333	0.49341
314.5	0.49282
314.667	0.49224
314.833	0.49165
315	0.49104
315.167	0.49046
315.333	0.4899
315.5	0.48934
315.667	0.48879
315.833	0.48823
316	0.48767
316.167	0.48713
316.333	0.48659
316.5	0.48607
316.667	0.48555
316.833	0.48501
317	0.48447
317.167	0.48396
317.333	0.48346
317.5	0.48295
317.667	0.48246
317.833	0.48194
318	0.48142
318.167	0.48095
318.333	0.48047
318.5	0.47999
318.667	0.47952
318.833	0.47904
319	0.47856
319.167	0.47811
319.333	0.47767
319.5	0.47721
319.667	0.47676
319.833	0.47629
320	0.47585
320.167	0.47542
320.333	0.47498
320.5	0.47455
320.667	0.4741
320.833	0.47366
321	0.47324
321.167	0.47283
321.333	0.47242
321.5	0.47201
321.667	0.47158
321.833	0.47116
322	0.47077
322.167	0.47038
322.333	0.46998
322.5	0.46959
322.667	0.46918
322.833	0.46879
323	0.46841
323.167	0.46804
323.333	0.46766
323.5	0.46727
323.667	0.46687
323.833	0.46649
324	0.46613
324.167	0.46576
324.333	0.4654
324.5	0.46502
324.667	0.46464
324.833	0.46428
325	0.46393
325.167	0.46357
325.333	0.46323
325.5	0.46287
325.667	0.46252
325.833	0.46217
326	0.46183
326.167	0.46149
326.333	0.46115
326.5	0.46079
326.667	0.46044
326.833	0.46011
327	0.45977
327.167	0.45945
327.333	0.45911
327.5	0.45877
327.667	0.45844
327.833	0.45812
328	0.4578
328.167	0.45748
328.333	0.45715
328.5	0.45683
328.667	0.45652
328.833	0.45621
329	0.4559
329.167	0.4556
329.333	0.45528
329.5	0.45496
329.667	0.45466
329.833	0.45435
330	0.45404
330.167	0.45374
330.333	0.45342
330.5	0.45311
330.667	0.45282
330.833	0.45252
331	0.45222
331.167	0.45192
331.333	0.45162
331.5	0.45133
331.667	0.45105
331.833	0.45076
332	0.45047
332.167	0.45018
332.333	0.44988
332.5	0.4496
332.667	0.44931
332.833	0.44903
333	0.44876
333.167	0.44846
333.333	0.44817
333.5	0.44789
333.667	0.44761
333.833	0.44734
334	0.44706
334.167	0.44678
334.333	0.4465
334.5	0.44622
334.667	0.44595
334.833	0.44568
335	0.44541
335.167	0.44513
335.333	0.44486
335.5	0.44459
335.667	0.44433
335.833	0.44406
336	0.44379
336.167	0.44351
336.333	0.44324
336.5	0.44298
336.667	0.44271
336.833	0.44245
337	0.44218
337.167	0.44192
337.333	0.44166
337.5	0.4414
337.667	0.44115
337.833	0.44089
338	0.44062
338.167	0.44035
338.333	0.44011
338.5	0.43985
338.667	0.43959
338.833	0.43934
339	0.43907
339.167	0.43881
339.333	0.43857
339.5	0.43832
339.667	0.43808
339.833	0.43782
340	0.43756
340.167	0.43731
340.333	0.43706
340.5	0.43681
340.667	0.43657
340.833	0.43631
341	0.43605
341.167	0.43581
341.333	0.43557
341.5	0.43533
341.667	0.43509
341.833	0.43484
342	0.43459
342.167	0.43435
342.333	0.43412
342.5	0.43389
342.667	0.43366
342.833	0.43341
343	0.43316
343.167	0.43292
343.333	0.43268
343.5	0.43245
343.667	0.4322
343.833	0.43195
344	0.43171
344.167	0.43147
344.333	0.43124
344.5	0.43102
344.667	0.43077
344.833	0.43051
345	0.43028
345.167	0.43006
345.333	0.42982
345.5	0.42958
345.667	0.42934
345.833	0.4291
346	0.42887
346.167	0.42864
346.333	0.42841
346.5	0.42818
346.667	0.42794
346.833	0.42771
347	0.42748
347.167	0.42726
347.333	0.42703
347.5	0.42681
347.667	0.42657
347.833	0.42634
348	0.42611
348.167	0.42589
348.333	0.42568
348.5	0.42545
348.667	0.42522
348.833	0.425
349	0.42478
349.167	0.42456
349.333	0.42434
349.5	0.42411
349.667	0.42388
349.833	0.42366
350	0.42343
350.167	0.4232
350.333	0.42298
350.5	0.42275
350.667	0.42253
350.833	0.42231
351	0.42209
351.167	0.42188
351.333	0.42166
351.5	0.42143
351.667	0.42121
351.833	0.421
352	0.42079
352.167	0.42057
352.333	0.42034
352.5	0.42012
352.667	0.4199
352.833	0.41969
353	0.41948
353.167	0.41926
353.333	0.41904
353.5	0.41883
353.667	0.41862
353.833	0.41841
354	0.4182
354.167	0.41799
354.333	0.41777
354.5	0.41755
354.667	0.41734
354.833	0.41712
355	0.41691
355.167	0.41671
355.333	0.41649
355.5	0.41627
355.667	0.41606
355.833	0.41585
356	0.41565
356.167	0.41544
356.333	0.41522
356.5	0.41501
356.667	0.41481
356.833	0.41461
357	0.4144
357.167	0.41419
357.333	0.41397
357.5	0.41377
357.667	0.41357
357.833	0.41337
358	0.41317
358.167	0.41296
358.333	0.41274
358.5	0.41254
358.667	0.41234
358.833	0.41214
359	0.41194
359.167	0.41173
359.333	0.41153
359.5	0.41133
359.667	0.41113
359.833	0.41093
360	0.41073
360.167	0.41052
360.333	0.41032
360.5	0.41012
360.667	0.40993
360.833	0.40973
361	0.40952
361.167	0.40932
361.333	0.40912
361.5	0.40892
361.667	0.40873
361.833	0.40854
362	0.40834
362.167	0.40813
362.333	0.40794
362.5	0.40775
362.667	0.40756
362.833	0.40737
363	0.40717
363.167	0.40697
363.333	0.40678
363.5	0.40659
363.667	0.4064
363.833	0.4062
364	0.406
364.167	0.40581
364.333	0.40562
364.5	0.40543
364.667	0.40524
364.833	0.40504
365	0.40484
365.167	0.40464
[truncated: 3,209 more rows]
