# Supplementary material for: Bioinspired rotary flight of light-driven composite films
Source: Nat Commun. 2023 Aug 21;14:5070. doi: 10.1038/s41467-023-40827-4 (PMC10442326; doi:10.1038/s41467-023-40827-4)
Supplement: Supplementary file 16 — Source Data [file 41467_2023_40827_MOESM16_ESM.zip › Source Data file/Supplementary Figure 17.xlsx]

## Sheet: Sheet1
Cycle number	Flight height (mm)
1	3.02
2	2.85
3	3.11
4	2.98
5	2.84
6	2.77
7	2.82
