# Supplementary material for: Bioinspired rotary flight of light-driven composite films
Source: Nat Commun. 2023 Aug 21;14:5070. doi: 10.1038/s41467-023-40827-4 (PMC10442326; doi:10.1038/s41467-023-40827-4)
Supplement: Supplementary file 16 — Source Data [file 41467_2023_40827_MOESM16_ESM.zip › Source Data file/Supplementary Figure 18.xlsx]

## Sheet: Sheet1
Cycle number	Time (s)	Error
1	5.67	0.58
2	5.43	0.51
3	5.37	0.51
4	5.47	0.6
5	5.43	0.75
6	5.53	0.4
7	5.5	0.87
