# Supplementary material for: Bioinspired rotary flight of light-driven composite films
Source: Nat Commun. 2023 Aug 21;14:5070. doi: 10.1038/s41467-023-40827-4 (PMC10442326; doi:10.1038/s41467-023-40827-4)
Supplement: Supplementary file 16 — Source Data [file 41467_2023_40827_MOESM16_ESM.zip › Source Data file/Supplementary Figure 19.xlsx]

## Sheet: Sheet1
Cycle number	Before aviation (mg)	After aviation (mg)	After water re-absorption (mg)
0	4.93	4.48	5.01
1	5.04	4.52	4.96
2	4.97	4.48	4.9
3	4.9	4.48	5.03
4	5.03	4.62	5.03
5	5.03	4.52	5.01
6	5	4.58	4.96
7	4.97	4.55	5.02
