# Supplementary material for: Bioinspired rotary flight of light-driven composite films
Source: Nat Commun. 2023 Aug 21;14:5070. doi: 10.1038/s41467-023-40827-4 (PMC10442326; doi:10.1038/s41467-023-40827-4)
Supplement: Supplementary file 16 — Source Data [file 41467_2023_40827_MOESM16_ESM.zip › Source Data file/Supplementary Figure 22.xlsx]

## Sheet: Sheet1
Cycle number	Distance (μm)
1	1000.1
2	999.5
3	999.3
4	1001.3
5	1000
6	1000.4
7	1000.8
