# Supplementary material for: Bioinspired rotary flight of light-driven composite films
Source: Nat Commun. 2023 Aug 21;14:5070. doi: 10.1038/s41467-023-40827-4 (PMC10442326; doi:10.1038/s41467-023-40827-4)
Supplement: Supplementary file 16 — Source Data [file 41467_2023_40827_MOESM16_ESM.zip › Source Data file/Supplementary Figure 23.xlsx]

## Sheet: Supplementary Figure 31a
Graphene content (wt%)	Rotation speed (rpm)	Error
1.52	3748	406
3.04	5155	420
4.55	7203	490
6.08	5413	448
7.6	4922	444

## Sheet: Supplementary Figure 31b
Graphene content (wt%)	Flight height (mm)	Error
1.52	5.37	0.67
3.04	7.57	0.68
4.55	11.3	0.71
6.08	8.5	0.7
7.6	6.07	0.74

## Sheet: Supplementary Figure 31c
Graphene content (wt%)	Landing distance (mm)	Error
1.52	32.5	2.1
3.04	47.3	3.5
4.55	65	4.5
6.08	51.3	3.5
7.6	43.1	2.9
