# Supplementary material for: Bioinspired rotary flight of light-driven composite films
Source: Nat Commun. 2023 Aug 21;14:5070. doi: 10.1038/s41467-023-40827-4 (PMC10442326; doi:10.1038/s41467-023-40827-4)
Supplement: Supplementary file 16 — Source Data [file 41467_2023_40827_MOESM16_ESM.zip › Source Data file/Supplementary Figure 24.xlsx]

## Sheet: Supplementary Figure 24a
Water content (wt%)	Rotation speed (rpm)	Error
6	3148	306
8	4435	358
10	6000	412
12	7213	489
14	6019	450

## Sheet: Supplementary Figure 24b
Water content (wt%)	Flight height (mm)	Error
6	3.3	0.38
8	5.01	0.44
10	8.12	0.53
12	11.3	0.72
14	8.04	0.63

## Sheet: Supplementary Figure 24c
Water content (wt%)	Landing distance (mm)	Error
6	29.1	1.8
8	41.1	1.9
10	55.3	3.6
12	65	4.3
14	36.5	3.2
