# Supplementary material for: Bioinspired rotary flight of light-driven composite films
Source: Nat Commun. 2023 Aug 21;14:5070. doi: 10.1038/s41467-023-40827-4 (PMC10442326; doi:10.1038/s41467-023-40827-4)
Supplement: Supplementary file 16 — Source Data [file 41467_2023_40827_MOESM16_ESM.zip › Source Data file/Supplementary Figure 25.xlsx]

## Sheet: Supplementary Figure 25a
Thickness (μm)	Rotation speed (rpm)	Error
60	7210	605
80	5340	503
100	3933	450
120	2884	375
140	1746	225

## Sheet: Supplementary Figure 25b
Thickness (μm)	Flight height (mm)	Error
60	11.3	0.88
80	9.37	0.78
100	4.87	0.64
120	2.62	0.5
140	0	0

## Sheet: Supplementary Figure 25c
Thickness (μm)	Landing distance (mm)	Error
60	65.2	6
80	51.4	4.5
100	36.2	4.1
120	30.1	3.5
140	25.9	3.3
