# Supplementary material for: Bioinspired rotary flight of light-driven composite films
Source: Nat Commun. 2023 Aug 21;14:5070. doi: 10.1038/s41467-023-40827-4 (PMC10442326; doi:10.1038/s41467-023-40827-4)
Supplement: Supplementary file 16 — Source Data [file 41467_2023_40827_MOESM16_ESM.zip › Source Data file/Supplementary Figure 26.xlsx]

## Sheet: Supplementary Figure 26a
Size (mm2)	Rotation speed (rpm)	Error
10	5968	322
20	7210	596
40	5674	327
60	4837	226
80	3026	203

## Sheet: Supplementary Figure 26b
Size (mm2)	Flight height (mm)	Error
10	9.14	0.58
20	11.3	0.63
40	8.72	0.62
60	5.27	0.59
80	3.22	0.44

## Sheet: Supplementary Figure 26c
Size (mm2)	Landing distance (mm)	Error
10	58	3.5
20	65.6	4.2
40	55.3	3.1
60	47.1	2.6
80	29.1	2
