# Supplementary material for: Bioinspired rotary flight of light-driven composite films
Source: Nat Commun. 2023 Aug 21;14:5070. doi: 10.1038/s41467-023-40827-4 (PMC10442326; doi:10.1038/s41467-023-40827-4)
Supplement: Supplementary file 16 — Source Data [file 41467_2023_40827_MOESM16_ESM.zip › Source Data file/Supplementary Figure 27.xlsx]

## Sheet: Supplementary Figure 27a
Light intensity (W/cm2)	Rotation speed (rpm)	Error
0.2	1218	210
0.3	3024	322
0.4	3900	402
0.5	5136	450
0.6	7210	498

## Sheet: Supplementary Figure 27b
Light intensity (W/cm2)	Flight height (mm)	Error
0.2	0	0
0.3	3.52	0.54
0.4	5.83	0.63
0.5	8.84	0.92
0.6	11.3	0.98

## Sheet: Supplementary Figure 27c
Light intensity (W/cm2)	Landing distance (mm)	Error
0.2	32.4	3.2
0.3	41.3	2.1
0.4	49.6	3.6
0.5	60.5	3.3
0.6	65	4.2
