# Supplementary material for: Bioinspired rotary flight of light-driven composite films
Source: Nat Commun. 2023 Aug 21;14:5070. doi: 10.1038/s41467-023-40827-4 (PMC10442326; doi:10.1038/s41467-023-40827-4)
Supplement: Supplementary file 16 — Source Data [file 41467_2023_40827_MOESM16_ESM.zip › Source Data file/Supplementary Figure 30.xlsx]

## Sheet: Sheet1
Angle of attack (°)	Flift (N)
5	8.15692e-05
10	0.000244708
15	0.000411925
20	0.00032881
25	0.000296496
