# Supplementary material for: Bioinspired rotary flight of light-driven composite films
Source: Nat Commun. 2023 Aug 21;14:5070. doi: 10.1038/s41467-023-40827-4 (PMC10442326; doi:10.1038/s41467-023-40827-4)
Supplement: Supplementary file 16 — Source Data [file 41467_2023_40827_MOESM16_ESM.zip › Source Data file/Supplementary Figure 35.xlsx]

## Sheet: Sheet1
Elevation angle（°)	Landinng distance (mm)	Error
5	42.12	2.86
10	55.87	3.37
15	65.97	2.92
20	70.67	2.51
25	74.98	3.71
