# Supplementary material for: Bioinspired rotary flight of light-driven composite films
Source: Nat Commun. 2023 Aug 21;14:5070. doi: 10.1038/s41467-023-40827-4 (PMC10442326; doi:10.1038/s41467-023-40827-4)
Supplement: Supplementary file 16 — Source Data [file 41467_2023_40827_MOESM16_ESM.zip › Source Data file/Supplementary Figure 38.xlsx]

## Sheet: Sheet1
Film with 'airscrew'-like structure	Wind speed (m/s)	Distancce (cm)	Error
	0	5.87	0.76
	1	31.12	2.09
	2	56.27	2.74
	3	102.67	5.89
Film without 'airscrew'-like structure	Wind speed (m/s)	Distance (cm)	Error
	0	2.13	1.66
	1	3.47	1.07
	2	5.47	1.5
	3	16.8	2.19
