# Supplementary material for: Bioinspired rotary flight of light-driven composite films
Source: Nat Commun. 2023 Aug 21;14:5070. doi: 10.1038/s41467-023-40827-4 (PMC10442326; doi:10.1038/s41467-023-40827-4)
Supplement: Supplementary file 16 — Source Data [file 41467_2023_40827_MOESM16_ESM.zip › Source Data file/Supplementary Figure 39.xlsx]

## Sheet: Sheet1
Height (cm)	Distance (cm)	Error
150	115.12	13.07
200	191.82	15.29
250	307.66	19.83
300	429.57	31.81
350	587.82	34.23
400	752.77	37.03
450	900.13	31.33
500	1048.42	37.55
