# Supplementary material for: Bioinspired rotary flight of light-driven composite films
Source: Nat Commun. 2023 Aug 21;14:5070. doi: 10.1038/s41467-023-40827-4 (PMC10442326; doi:10.1038/s41467-023-40827-4)
Supplement: Supplementary file 16 — Source Data [file 41467_2023_40827_MOESM16_ESM.zip › Source Data file/Supplementary Figure 4.xlsx]

## Sheet: Supplementary Figure 4
Tensile strain (%)	Tensile stress (MPa)
0	0.11796
0.04049	0.34347
0.11586	0.84585
0.27795	2.0817
0.40177	3.02271
0.52644	3.9531
0.65217	4.80679
0.77565	5.61611
0.8977	6.36165
1.01729	7.08686
1.14254	7.80113
1.26653	8.47016
1.38831	9.06663
1.51017	9.65112
1.63156	10.242
1.75568	10.8164
1.87894	11.3558
2.00082	11.8503
2.12382	12.3446
2.24611	12.8453
2.36932	13.3342
2.49162	13.7899
2.61318	14.209
2.73573	14.6345
2.85701	15.0681
2.97979	15.501
3.10092	15.8986
3.22553	16.2931
3.34977	16.6681
3.47013	17.0356
3.59049	17.3966
3.71516	17.7806
3.83974	18.1323
3.96285	18.4572
4.08329	18.7877
4.20561	19.1373
4.32969	19.4736
4.45343	19.7736
4.57587	20.0636
4.6953	20.3643
4.81809	20.6681
4.94191	20.9609
5.06576	21.228
5.18647	21.4733
5.30817	21.7525
5.43028	22.0217
5.55309	22.2875
5.67506	22.5161
5.80021	22.7705
5.92131	23.0131
6.04455	23.2601
6.16628	23.4753
6.28953	23.689
6.41291	23.9
6.53444	24.1155
6.65793	24.3403
6.77918	24.5322
6.90318	24.7228
7.02609	24.9011
7.14812	25.1019
7.26786	25.274
7.39141	25.4683
7.51685	25.6514
7.63995	25.811
7.75878	25.9632
7.88211	26.1576
8.00662	26.3383
8.12989	26.4844
8.25025	26.6096
8.37048	26.7728
8.49466	26.9473
8.61702	27.0882
8.74209	27.2378
8.86219	27.3443
8.98352	27.5001
9.10819	27.6621
9.23139	27.8066
9.3513	27.9104
9.47584	28.0481
9.5998	28.2035
9.7227	28.3405
9.84446	28.4637
9.96615	28.5769
10.0903	28.7062
10.2112	28.8251
10.3336	28.9503
10.4549	29.0656
10.579	29.1825
10.703	29.2878
10.8248	29.4086
10.9434	29.4959
11.0663	29.6168
11.1931	29.7488
11.3161	29.8401
11.4346	29.9263
11.5579	30.0529
11.6824	30.1773
11.8066	30.2679
11.9271	30.3344
12.047	30.437
12.1718	30.5672
12.2965	30.6726
12.4184	30.7413
12.5389	30.8115
12.6605	30.9227
12.7855	31.0435
12.9085	31.1324
13.0304	31.2082
13.1535	31.2922
13.2756	31.3933
13.3989	31.5004
13.5212	31.5844
13.6433	31.6566
13.7663	31.7337
13.8874	31.8238
14.0088	31.9155
14.1304	32.0077
14.255	32.0985
14.3796	32.181
14.5008	32.267
14.6202	32.3324
14.7448	32.442
14.8693	32.524
14.9926	32.5922
15.1129	32.6653
15.2355	32.7646
15.3595	32.8567
15.4829	32.9217
15.6046	32.9794
15.7249	33.0648
15.8482	33.1531
15.9722	33.2362
16.0948	33.2953
16.2163	33.3562
16.3386	33.4405
16.4604	33.5165
16.5822	33.5845
16.7038	33.6335
16.8298	33.7289
16.951	33.8096
17.074	33.8937
17.1959	33.9576
17.3191	34.0283
17.4427	34.0952
17.5635	34.156
17.686	34.2345
17.8082	34.3086
17.9332	34.3821
18.0563	34.4396
18.1777	34.512
18.2973	34.5692
18.4206	34.6457
18.546	34.7241
18.6684	34.7826
18.7877	34.8374
18.9115	34.9333
19.0362	35.0115
19.1593	35.0592
19.2807	35.0946
19.4003	35.1571
19.5242	35.2453
19.6475	35.3022
19.7712	35.357
19.8914	35.3884
20.0129	35.4662
20.1377	35.5402
20.2611	35.6052
20.3814	35.6299
20.5059	35.697
20.6295	35.7696
20.7522	35.8356
20.8738	35.8766
20.9958	35.9145
21.1219	35.9852
21.241	36.0143
21.3631	36.0708
21.4841	36.1165
21.6082	36.1672
21.7331	36.2123
21.8543	36.2605
21.9728	36.2849
22.0957	36.3374
22.2225	36.3939
22.3452	36.4143
22.4638	36.4286
22.5876	36.4778
22.7124	36.5008
22.8359	36.4733
22.9572	36.3966
23.0765	36.291
23.201	36.0949
23.3262	35.4444
23.4488	30.4004
