# Supplementary material for: Bioinspired rotary flight of light-driven composite films
Source: Nat Commun. 2023 Aug 21;14:5070. doi: 10.1038/s41467-023-40827-4 (PMC10442326; doi:10.1038/s41467-023-40827-4)
Supplement: Supplementary file 16 — Source Data [file 41467_2023_40827_MOESM16_ESM.zip › Source Data file/Supplementary Figure 40.xlsx]

## Sheet: Sheet1
Size (mm2)	Distance (cm)	Error
10	207.53	4.48
20	219.57	6.45
40	164.4	5.14
60	136.07	6.01
80	112.67	6.31
