# Supplementary material for: Bioinspired rotary flight of light-driven composite films
Source: Nat Commun. 2023 Aug 21;14:5070. doi: 10.1038/s41467-023-40827-4 (PMC10442326; doi:10.1038/s41467-023-40827-4)
Supplement: Supplementary file 16 — Source Data [file 41467_2023_40827_MOESM16_ESM.zip › Source Data file/Supplementary Figure 41.xlsx]

## Sheet: Supplementary Figure 41h
Particle contaminant size distribution （nm)	Percentage (%)
250	5.08
500	33.08
750	24.16
1000	23.96
1250	10.98
1500	2.74
