# Supplementary material for: Bioinspired rotary flight of light-driven composite films
Source: Nat Commun. 2023 Aug 21;14:5070. doi: 10.1038/s41467-023-40827-4 (PMC10442326; doi:10.1038/s41467-023-40827-4)
Supplement: Supplementary file 16 — Source Data [file 41467_2023_40827_MOESM16_ESM.zip › Source Data file/Supplementary Figure 43.xlsx]

## Sheet: Supplementary Figure 43a
X-axis (cm)	Y-axis (cm)	Temperature (℃)
13.94	81.17	24
25.74	64.41	23
25.18	40.15	22
19.33	20.56	22
-16.92	28.66	22
-24	34.56	22
-23.69	60	21
-22.67	77.18	21

## Sheet: Supplementary Figure 43b
X-axis (cm)	Y-axis (cm)	Humidty (%)
13.94	81.17	30
25.74	64.41	30
25.18	40.15	30
19.33	20.56	30
-16.92	28.66	40
-24	34.56	40
-23.69	60	30
-22.67	77.18	30

## Sheet: Supplementary Figure 43c
X-axis (cm)	Y-axis (cm)	Particle contaminant size distribution (nm)
13.94	81.17	633
25.74	64.41	816
25.18	40.15	1553
19.33	20.56	1621
-16.92	28.66	590
-24	34.56	606
-23.69	60	652
-22.67	77.18	719
