# Supplementary material for: Bioinspired rotary flight of light-driven composite films
Source: Nat Commun. 2023 Aug 21;14:5070. doi: 10.1038/s41467-023-40827-4 (PMC10442326; doi:10.1038/s41467-023-40827-4)
Supplement: Supplementary file 16 — Source Data [file 41467_2023_40827_MOESM16_ESM.zip › Source Data file/Supplementary Figure 6.xlsx]

## Sheet: Sheet1
	Silk fibroin	Wavenumber (cm-1)	Transmittance (a. u.)	Agar	Wavenumber (cm-1)	Transmittance (a. u.)	Graphene	Wavenumber (cm-1)	Transmittance (a. u.)	Graphene/agar	Wavenumber (cm-1)	Transmittance (a. u.)	Graphene/agar/silk fibroin	Wavenumber (cm-1)	Transmittance (a. u.)
		3996.43	0		3996.32	-1		3996.32	-2.49675		3996.32	-3.5		3996.5	-5.68094
		3995.95	9.22506e-05		3994.39	-1.00009		3994.39	-2.49623		3994.39	-3.49982		3966.32	-5.68
		3995.47	0.000183165		3992.46	-1.00019		3992.46	-2.49575		3992.46	-3.49964		3964.39	-5.68098
		3994.99	0.000272824		3990.53	-1.00028		3990.53	-2.4953		3990.53	-3.49947		3962.46	-5.68192
		3994.51	0.000361228		3988.6	-1.00037		3988.6	-2.49489		3988.6	-3.4993		3960.53	-5.6828
		3994.02	0.000448377		3986.67	-1.00045		3986.67	-2.49451		3986.67	-3.49913		3958.6	-5.68364
		3993.54	0.000534271		3984.75	-1.00054		3984.75	-2.49416		3984.75	-3.49897		3956.67	-5.68443
		3993.06	0.00061891		3982.82	-1.00063		3982.82	-2.49385		3982.82	-3.49881		3954.75	-5.68517
		3992.58	0.000702376		3980.89	-1.00071		3980.89	-2.49357		3980.89	-3.49865		3952.82	-5.68586
		3992.09	0.000784506		3978.96	-1.00079		3978.96	-2.49333		3978.96	-3.4985		3950.89	-5.68651
		3991.61	0.00086538		3977.03	-1.00088		3977.03	-2.49312		3977.03	-3.49834		3948.96	-5.68711
		3991.13	0.000945		3975.1	-1.00096		3975.1	-2.49295		3975.1	-3.4982		3947.03	-5.68765
		3990.65	0.00102		3973.17	-1.00104		3973.17	-2.49281		3973.17	-3.49805		3945.1	-5.68815
		3990.17	0.0011		3971.24	-1.00111		3971.24	-2.4927		3971.24	-3.49791		3943.17	-5.6886
		3989.68	0.00118		3969.32	-1.00119		3969.32	-2.49263		3969.32	-3.49777		3941.24	-5.68901
		3989.2	0.00125		3967.39	-1.00127		3967.39	-2.4926		3967.39	-3.49763		3939.32	-5.68936
		3988.72	0.00132		3965.46	-1.00134		3965.46	-2.49259		3965.46	-3.4975		3937.39	-5.68967
		3988.24	0.0014		3963.53	-1.00141		3963.53	-2.49263		3963.53	-3.49737		3935.46	-5.68993
		3987.76	0.00147		3961.6	-1.00148		3961.6	-2.49269		3961.6	-3.49724		3933.53	-5.69013
		3987.27	0.00154		3959.67	-1.00155		3959.67	-2.49279		3959.67	-3.49712		3931.6	-5.6903
		3986.79	0.00161		3957.74	-1.00162		3957.74	-2.49293		3957.74	-3.497		3929.67	-5.69041
		3986.31	0.00167		3955.81	-1.00169		3955.81	-2.4931		3955.81	-3.49688		3927.74	-5.69047
		3985.83	0.00174		3953.89	-1.00176		3953.89	-2.4933		3953.89	-3.49677		3925.81	-5.69049
		3985.34	0.0018		3951.96	-1.00182		3951.96	-2.49354		3951.96	-3.49666		3923.89	-5.69046
		3984.86	0.00187		3950.03	-1.00189		3950.03	-2.49381		3950.03	-3.49655		3921.96	-5.69038
		3984.38	0.00193		3948.1	-1.00195		3948.1	-2.49412		3948.1	-3.49645		3920.03	-5.69025
		3983.9	0.00199		3946.17	-1.00201		3946.17	-2.49477		3946.17	-3.49631		3918.1	-5.69007
		3983.42	0.00205		3944.24	-1.00207		3944.24	-2.49546		3944.24	-3.49619		3916.17	-5.68916
		3982.93	0.00211		3942.31	-1.00213		3942.31	-2.49617		3942.31	-3.49605		3914.24	-5.68866
		3982.45	0.00216		3940.38	-1.00219		3940.38	-2.49689		3940.38	-3.49591		3912.31	-5.68883
		3981.97	0.00222		3938.46	-1.00224		3938.46	-2.49762		3938.46	-3.49581		3910.38	-5.68895
		3981.49	0.00227		3936.53	-1.0023		3936.53	-2.49833		3936.53	-3.49569		3908.46	-5.68863
		3981.01	0.00233		3934.6	-1.00235		3934.6	-2.49905		3934.6	-3.49561		3906.53	-5.68848
		3980.52	0.00238		3932.67	-1.0024		3932.67	-2.49977		3932.67	-3.49561		3904.6	-5.68822
		3980.04	0.00243		3930.74	-1.00245		3930.74	-2.50047		3930.74	-3.49557		3902.67	-5.68713
		3979.56	0.00248		3928.81	-1.0025		3928.81	-2.50114		3928.81	-3.49546		3900.74	-5.68588
		3979.08	0.00253		3926.88	-1.00255		3926.88	-2.50179		3926.88	-3.4954		3898.81	-5.68473
		3978.59	0.00257		3924.95	-1.0026		3924.95	-2.50239		3924.95	-3.49541		3896.88	-5.68342
		3978.11	0.00262		3923.03	-1.00264		3923.03	-2.50295		3923.03	-3.49538		3894.95	-5.68239
		3977.63	0.00267		3921.1	-1.00269		3921.1	-2.50348		3921.1	-3.49527		3893.03	-5.68133
		3977.15	0.00271		3919.17	-1.00273		3919.17	-2.50399		3919.17	-3.4952		3891.1	-5.67985
		3976.67	0.00275		3917.24	-1.00277		3917.24	-2.50447		3917.24	-3.49528		3889.17	-5.67844
		3976.18	0.00279		3915.31	-1.00281		3915.31	-2.50494		3915.31	-3.4954		3887.24	-5.67732
		3975.7	0.00283		3913.38	-1.00285		3913.38	-2.50539		3913.38	-3.4955		3885.31	-5.67684
		3975.22	0.00287		3911.45	-1.00289		3911.45	-2.50584		3911.45	-3.49561		3883.38	-5.6768
		3974.74	0.00291		3909.53	-1.00293		3909.53	-2.50628		3909.53	-3.4958		3881.45	-5.67637
		3974.26	0.00294		3907.6	-1.00296		3907.6	-2.50671		3907.6	-3.49594		3879.53	-5.67581
		3973.77	0.00298		3905.67	-1.003		3905.67	-2.50714		3905.67	-3.49589		3877.6	-5.67569
		3973.29	0.00301		3903.74	-1.00303		3903.74	-2.50756		3903.74	-3.49567		3875.67	-5.67618
		3972.81	0.00304		3901.81	-1.00306		3901.81	-2.50796		3901.81	-3.49556		3873.74	-5.67705
		3972.33	0.00307		3899.88	-1.00309		3899.88	-2.50833		3899.88	-3.49561		3871.81	-5.67636
		3971.84	0.0031		3897.95	-1.00299		3897.95	-2.50867		3897.95	-3.49561		3869.88	-5.67353
		3971.36	0.00313		3896.02	-1.00297		3896.02	-2.50897		3896.02	-3.49548		3867.95	-5.67102
		3970.88	0.00316		3894.1	-1.00299		3894.1	-2.50921		3894.1	-3.49536		3866.02	-5.66964
		3970.4	0.00318		3892.17	-1.003		3892.17	-2.50939		3892.17	-3.49531		3864.1	-5.66925
		3969.92	0.00321		3890.24	-1.00306		3890.24	-2.50951		3890.24	-3.49534		3862.17	-5.66958
		3969.43	0.00323		3888.31	-1.00312		3888.31	-2.50955		3888.31	-3.49552		3860.24	-5.67029
		3968.95	0.00325		3886.38	-1.00313		3886.38	-2.50953		3886.38	-3.49574		3858.31	-5.67099
		3968.47	0.00327		3884.45	-1.00311		3884.45	-2.50943		3884.45	-3.49573		3856.38	-5.67094
		3967.99	0.00329		3882.52	-1.00305		3882.52	-2.50927		3882.52	-3.49554		3854.45	-5.66992
		3967.51	0.00331		3880.59	-1.00303		3880.59	-2.50904		3880.59	-3.49534		3852.52	-5.66908
		3967.02	0.00333		3878.67	-1.00306		3878.67	-2.50875		3878.67	-3.49517		3850.59	-5.66914
		3966.54	0.00334		3876.74	-1.00303		3876.74	-2.50842		3876.74	-3.49503		3848.67	-5.66969
		3966.06	0.00336		3874.81	-1.00301		3874.81	-2.50805		3874.81	-3.49496		3846.74	-5.67036
		3965.58	0.00337		3872.88	-1.00309		3872.88	-2.50764		3872.88	-3.49493		3844.81	-5.67124
		3965.09	0.00338		3870.95	-1.00324		3870.95	-2.50722		3870.95	-3.49495		3842.88	-5.67257
		3964.61	0.00339		3869.02	-1.00333		3869.02	-2.50679		3869.02	-3.49503		3840.95	-5.67396
		3964.13	0.0034		3867.09	-1.00332		3867.09	-2.50636		3867.09	-3.49504		3839.02	-5.67434
		3963.65	0.00341		3865.16	-1.00332		3865.16	-2.50594		3865.16	-3.49493		3837.09	-5.67408
		3963.17	0.00342		3863.24	-1.00337		3863.24	-2.50552		3863.24	-3.49473		3835.16	-5.674
		3962.68	0.00342		3861.31	-1.00347		3861.31	-2.50512		3861.31	-3.4945		3833.24	-5.67367
		3962.2	0.00343		3859.38	-1.00362		3859.38	-2.50472		3859.38	-3.49441		3831.31	-5.67361
		3961.72	0.00343		3857.45	-1.00372		3857.45	-2.50432		3857.45	-3.49453		3829.38	-5.67442
		3961.24	0.00343		3855.52	-1.00376		3855.52	-2.50392		3855.52	-3.49471		3827.45	-5.67553
		3960.76	0.00343		3853.59	-1.00389		3853.59	-2.5035		3853.59	-3.49475		3825.52	-5.67588
		3960.27	0.00343		3851.66	-1.00409		3851.66	-2.50305		3851.66	-3.49459		3823.59	-5.67593
		3959.79	0.00343		3849.73	-1.00414		3849.73	-2.50257		3849.73	-3.49438		3821.66	-5.67694
		3959.31	0.00343		3847.81	-1.00396		3847.81	-2.50204		3847.81	-3.49436		3819.73	-5.6779
		3958.83	0.00342		3845.88	-1.00391		3845.88	-2.50146		3845.88	-3.49462		3817.81	-5.67789
		3958.34	0.00342		3843.95	-1.00401		3843.95	-2.50082		3843.95	-3.49503		3815.88	-5.67733
		3957.86	0.00341		3842.02	-1.00394		3842.02	-2.50012		3842.02	-3.49543		3813.95	-5.67626
		3957.38	0.0034		3840.09	-1.00387		3840.09	-2.49935		3840.09	-3.4957		3812.02	-5.67549
		3956.9	0.00339		3838.16	-1.00405		3838.16	-2.49851		3838.16	-3.49585		3810.09	-5.67538
		3956.42	0.00338		3836.23	-1.00433		3836.23	-2.49759		3836.23	-3.49587		3808.16	-5.6751
		3955.93	0.00337		3834.3	-1.00452		3834.3	-2.49658		3834.3	-3.49588		3806.23	-5.67492
		3955.45	0.00336		3832.38	-1.00457		3832.38	-2.49549		3832.38	-3.49603		3804.3	-5.67551
		3954.97	0.00334		3830.45	-1.00457		3830.45	-2.49433		3830.45	-3.49623		3802.38	-5.67619
		3954.49	0.00333		3828.52	-1.00462		3828.52	-2.49311		3828.52	-3.49637		3800.45	-5.677
		3954.01	0.00331		3826.59	-1.00476		3826.59	-2.49185		3826.59	-3.49643		3798.52	-5.67778
		3953.52	0.00329		3824.66	-1.00482		3824.66	-2.49057		3824.66	-3.49638		3796.59	-5.67729
		3953.04	0.00327		3822.73	-1.00476		3822.73	-2.48928		3822.73	-3.49626		3794.66	-5.67619
		3952.56	0.00325		3820.8	-1.00475		3820.8	-2.48799		3820.8	-3.4961		3792.73	-5.67602
		3952.08	0.00323		3818.88	-1.00476		3818.88	-2.4867		3818.88	-3.49586		3790.8	-5.67698
		3951.59	0.0032		3816.95	-1.00475		3816.95	-2.48543		3816.95	-3.49565		3788.88	-5.67837
		3951.11	0.00318		3815.02	-1.00476		3815.02	-2.48422		3815.02	-3.4955		3786.95	-5.67874
		3950.63	0.00315		3813.09	-1.00483		3813.09	-2.48309		3813.09	-3.49534		3785.02	-5.67817
		3950.15	0.00313		3811.16	-1.00482		3811.16	-2.48207		3811.16	-3.49516		3783.09	-5.67792
		3949.67	0.0031		3809.23	-1.00466		3809.23	-2.48118		3809.23	-3.49496		3781.16	-5.67828
		3949.18	0.00307		3807.3	-1.00453		3807.3	-2.48044		3807.3	-3.49475		3779.23	-5.67856
		3948.7	0.00304		3805.37	-1.00456		3805.37	-2.47989		3805.37	-3.49451		3777.3	-5.67752
		3948.22	0.00301		3803.45	-1.00468		3803.45	-2.47953		3803.45	-3.49408		3775.37	-5.67513
		3947.74	0.00299		3801.52	-1.00478		3801.52	-2.47938		3801.52	-3.49349		3773.45	-5.67452
		3947.26	0.00298		3799.59	-1.0047		3799.59	-2.47944		3799.59	-3.49303		3771.52	-5.67708
		3946.77	0.00297		3797.66	-1.0045		3797.66	-2.47973		3797.66	-3.49281		3769.59	-5.67943
		3946.29	0.00295		3795.73	-1.00445		3795.73	-2.48023		3795.73	-3.49266		3767.66	-5.67981
		3945.81	0.00293		3793.8	-1.00456		3793.8	-2.48096		3793.8	-3.49249		3765.73	-5.6794
		3945.33	0.0029		3791.87	-1.00463		3791.87	-2.48189		3791.87	-3.49247		3763.8	-5.67835
		3944.84	0.00288		3789.94	-1.00464		3789.94	-2.48302		3789.94	-3.49251		3761.87	-5.6757
		3944.36	0.00285		3788.02	-1.0046		3788.02	-2.48432		3788.02	-3.49242		3759.94	-5.6728
		3943.88	0.00282		3786.09	-1.00444		3786.09	-2.48578		3786.09	-3.4923		3758.02	-5.67166
		3943.4	0.0028		3784.16	-1.00437		3784.16	-2.48739		3784.16	-3.49215		3756.09	-5.67244
		3942.92	0.00276		3782.23	-1.00452		3782.23	-2.48911		3782.23	-3.49192		3754.16	-5.67366
		3942.43	0.00273		3780.3	-1.0046		3780.3	-2.49091		3780.3	-3.49179		3752.23	-5.67422
		3941.95	0.0027		3778.37	-1.00459		3778.37	-2.49278		3778.37	-3.49192		3750.3	-5.67378
		3941.47	0.00266		3776.44	-1.00461		3776.44	-2.49467		3776.44	-3.4922		3748.37	-5.67266
		3940.99	0.00262		3774.51	-1.00458		3774.51	-2.49656		3774.51	-3.49246		3746.44	-5.67148
		3940.51	0.00258		3772.59	-1.00446		3772.59	-2.49842		3772.59	-3.49264		3744.51	-5.67018
		3940.02	0.00254		3770.66	-1.00446		3770.66	-2.50022		3770.66	-3.49279		3742.59	-5.66849
		3939.54	0.00249		3768.73	-1.00446		3768.73	-2.50192		3768.73	-3.49312		3740.66	-5.6672
		3939.06	0.00243		3766.8	-1.00434		3766.8	-2.50358		3766.8	-3.49362		3738.73	-5.66646
		3938.58	0.00238		3764.87	-1.00426		3764.87	-2.50519		3764.87	-3.49411		3736.8	-5.66607
		3938.09	0.00232		3762.94	-1.00422		3762.94	-2.50669		3762.94	-3.49447		3734.87	-5.66658
		3937.61	0.00225		3761.01	-1.00407		3761.01	-2.50807		3761.01	-3.49463		3732.94	-5.66753
		3937.13	0.00219		3759.08	-1.00394		3759.08	-2.50929		3759.08	-3.49469		3731.01	-5.66776
		3936.65	0.00212		3757.16	-1.00408		3757.16	-2.51034		3757.16	-3.49479		3729.08	-5.66624
		3936.17	0.00205		3755.23	-1.00439		3755.23	-2.5112		3755.23	-3.49498		3727.16	-5.6642
		3935.68	0.00197		3753.3	-1.00442		3753.3	-2.51184		3753.3	-3.4953		3725.23	-5.66287
		3935.2	0.0019		3751.37	-1.0043		3751.37	-2.51227		3751.37	-3.49566		3723.3	-5.66176
		3934.72	0.00182		3749.44	-1.00427		3749.44	-2.51247		3749.44	-3.49589		3721.37	-5.6612
		3934.24	0.00174		3747.51	-1.00419		3747.51	-2.51245		3747.51	-3.49588		3719.44	-5.66145
		3933.76	0.00166		3745.58	-1.00402		3745.58	-2.51222		3745.58	-3.49565		3717.51	-5.66197
		3933.27	0.00158		3743.65	-1.00391		3743.65	-2.51179		3743.65	-3.49531		3715.58	-5.66293
		3932.79	0.0015		3741.73	-1.00394		3741.73	-2.51117		3741.73	-3.49492		3713.65	-5.66414
		3932.31	0.00142		3739.8	-1.00401		3739.8	-2.51038		3739.8	-3.49457		3711.73	-5.66516
		3931.83	0.00133		3737.87	-1.00398		3737.87	-2.50945		3737.87	-3.49431		3709.8	-5.66588
		3931.34	0.00124		3735.94	-1.00393		3735.94	-2.50839		3735.94	-3.49415		3707.87	-5.66554
		3930.86	0.00114		3734.01	-1.00399		3734.01	-2.50723		3734.01	-3.49405		3705.94	-5.66404
		3930.38	0.00104		3732.08	-1.00412		3732.08	-2.50599		3732.08	-3.494		3704.01	-5.66315
		3929.9	0.000944231		3730.15	-1.00433		3730.15	-2.5047		3730.15	-3.49384		3702.08	-5.66333
		3929.42	0.000844923		3728.23	-1.00455		3728.23	-2.50337		3728.23	-3.49339		3700.15	-5.66425
		3928.93	0.000745721		3726.3	-1.00457		3726.3	-2.50203		3726.3	-3.49283		3698.23	-5.66612
		3928.45	0.000646893		3724.37	-1.00471		3724.37	-2.5007		3724.37	-3.49245		3696.3	-5.66867
		3927.97	0.000548469		3722.44	-1.00519		3722.44	-2.49942		3722.44	-3.49244		3694.37	-5.67034
		3927.49	0.000450781		3720.51	-1.00572		3720.51	-2.49825		3720.51	-3.49259		3692.44	-5.67026
		3927.01	0.000354128		3718.58	-1.0063		3718.58	-2.49719		3718.58	-3.49266		3690.51	-5.67033
		3926.52	0.000258853		3716.65	-1.00682		3716.65	-2.49627		3716.65	-3.4927		3688.58	-5.67135
		3926.04	0.000165058		3714.72	-1.00726		3714.72	-2.49551		3714.72	-3.49276		3686.65	-5.67223
		3925.56	7.25168e-05		3712.8	-1.00779		3712.8	-2.49491		3712.8	-3.49283		3684.72	-5.67321
		3925.08	-1.9185e-05		3710.87	-1.00846		3710.87	-2.49447		3710.87	-3.49283		3682.8	-5.67445
		3924.59	-0.000110811		3708.94	-1.00929		3708.94	-2.49422		3708.94	-3.49276		3680.87	-5.67558
		3924.11	-0.000202733		3707.01	-1.0101		3707.01	-2.49415		3707.01	-3.49268		3678.94	-5.67709
		3923.63	-0.000295134		3705.08	-1.01098		3705.08	-2.49426		3705.08	-3.49271		3677.01	-5.67899
		3923.15	-0.000388011		3703.15	-1.01212		3703.15	-2.49454		3703.15	-3.49289		3675.08	-5.67963
		3922.67	-0.000481357		3701.22	-1.01335		3701.22	-2.49501		3701.22	-3.49306		3673.15	-5.67861
		3922.18	-0.000575236		3699.29	-1.01463		3699.29	-2.49567		3699.29	-3.49316		3671.22	-5.67822
		3921.7	-0.000669877		3697.37	-1.01597		3697.37	-2.49651		3697.37	-3.4935		3669.29	-5.67964
		3921.22	-0.000765863		3695.44	-1.01734		3695.44	-2.49753		3695.44	-3.49414		3667.37	-5.68016
		3920.74	-0.000863508		3693.51	-1.01882		3693.51	-2.49873		3693.51	-3.49466		3665.44	-5.67928
		3920.26	-0.000962945		3691.58	-1.02041		3691.58	-2.50012		3691.58	-3.49486		3663.51	-5.68007
		3919.77	-0.00106		3689.65	-1.02217		3689.65	-2.5017		3689.65	-3.49498		3661.58	-5.68219
		3919.29	-0.00116		3687.72	-1.02411		3687.72	-2.50347		3687.72	-3.49528		3659.65	-5.68374
		3918.81	-0.00127		3685.79	-1.02602		3685.79	-2.50545		3685.79	-3.49594		3657.72	-5.68416
		3918.33	-0.00136		3683.86	-1.02789		3683.86	-2.50766		3683.86	-3.49703		3655.79	-5.68396
		3917.84	-0.00146		3681.94	-1.02998		3681.94	-2.5101		3681.94	-3.49839		3653.86	-5.68376
		3917.36	-0.00155		3680.01	-1.03226		3680.01	-2.51281		3680.01	-3.49981		3651.94	-5.68407
		3916.88	-0.00164		3678.08	-1.03454		3678.08	-2.51581		3678.08	-3.50124		3650.01	-5.68488
		3916.4	-0.00173		3676.15	-1.03687		3676.15	-2.51913		3676.15	-3.50292		3648.08	-5.68533
		3915.92	-0.00182		3674.22	-1.03933		3674.22	-2.52278		3674.22	-3.50484		3646.15	-5.68459
		3915.43	-0.0019		3672.29	-1.04197		3672.29	-2.52681		3672.29	-3.50682		3644.22	-5.68374
		3914.95	-0.00199		3670.36	-1.04472		3670.36	-2.53123		3670.36	-3.50878		3642.29	-5.68383
		3914.47	-0.00207		3668.43	-1.04757		3668.43	-2.53601		3668.43	-3.51079		3640.36	-5.68503
		3913.99	-0.00215		3666.51	-1.05046		3666.51	-2.54113		3666.51	-3.51295		3638.43	-5.68663
		3913.51	-0.00223		3664.58	-1.05326		3664.58	-2.5466		3664.58	-3.5154		3636.51	-5.68766
		3913.02	-0.00231		3662.65	-1.05616		3662.65	-2.55244		3662.65	-3.51817		3634.58	-5.68811
		3912.54	-0.00239		3660.72	-1.05932		3660.72	-2.55865		3660.72	-3.52114		3632.65	-5.68859
		3912.06	-0.00247		3658.79	-1.06253		3658.79	-2.56525		3658.79	-3.5241		3630.72	-5.69015
		3911.58	-0.00255		3656.86	-1.06573		3656.86	-2.57223		3656.86	-3.52703		3628.79	-5.69296
		3911.09	-0.00263		3654.93	-1.06915		3654.93	-2.57961		3654.93	-3.53005		3626.86	-5.69597
		3910.61	-0.00271		3653	-1.07286		3653	-2.58738		3653	-3.53329		3624.93	-5.69836
		3910.13	-0.00278		3651.08	-1.07657		3651.08	-2.59555		3651.08	-3.53676		3623	-5.70068
		3909.65	-0.00286		3649.15	-1.08024		3649.15	-2.60409		3649.15	-3.54066		3621.08	-5.70366
		3909.17	-0.00294		3647.22	-1.0842		3647.22	-2.613		3647.22	-3.54506		3619.15	-5.7069
		3908.68	-0.00301		3645.29	-1.08832		3645.29	-2.62227		3645.29	-3.54977		3617.22	-5.71006
		3908.2	-0.00309		3643.36	-1.09223		3643.36	-2.63187		3643.36	-3.55463		3615.29	-5.7137
		3907.72	-0.00316		3641.43	-1.09607		3641.43	-2.64179		3641.43	-3.55972		3613.36	-5.71786
		3907.24	-0.00323		3639.5	-1.1001		3639.5	-2.65201		3639.5	-3.56508		3611.43	-5.72218
		3906.76	-0.00331		3637.57	-1.10437		3637.57	-2.66251		3637.57	-3.5705		3609.5	-5.72758
		3906.27	-0.00338		3635.65	-1.10877		3635.65	-2.67326		3635.65	-3.57594		3607.57	-5.73462
		3905.79	-0.00346		3633.72	-1.11319		3633.72	-2.68423		3633.72	-3.58157		3605.65	-5.74126
		3905.31	-0.00353		3631.79	-1.11763		3631.79	-2.69541		3631.79	-3.58749		3603.72	-5.74639
		3904.83	-0.00361		3629.86	-1.12222		3629.86	-2.70676		3629.86	-3.59376		3601.79	-5.75108
		3904.34	-0.0037		3627.93	-1.12697		3627.93	-2.71826		3627.93	-3.60044		3599.86	-5.75605
		3903.86	-0.00379		3626	-1.13178		3626	-2.72989		3626	-3.60746		3597.93	-5.76096
		3903.38	-0.00388		3624.07	-1.13668		3624.07	-2.7416		3624.07	-3.61458		3596	-5.76623
		3902.9	-0.00398		3622.15	-1.14166		3622.15	-2.7534		3622.15	-3.62184		3594.07	-5.77252
		3902.42	-0.00408		3620.22	-1.14665		3620.22	-2.76525		3620.22	-3.62923		3592.15	-5.77876
		3901.93	-0.0042		3618.29	-1.15167		3618.29	-2.77716		3618.29	-3.63663		3590.22	-5.78504
		3901.45	-0.00431		3616.36	-1.15683		3616.36	-2.78909		3616.36	-3.64405		3588.29	-5.79257
		3900.97	-0.00443		3614.43	-1.16222		3614.43	-2.80106		3614.43	-3.65143		3586.36	-5.80067
		3900.49	-0.00455		3612.5	-1.16772		3612.5	-2.81305		3612.5	-3.65872		3584.43	-5.80784
		3900.01	-0.00469		3610.57	-1.17314		3610.57	-2.82506		3610.57	-3.6661		3582.5	-5.81408
		3899.52	-0.00482		3608.64	-1.17851		3608.64	-2.83709		3608.64	-3.67369		3580.57	-5.82014
		3899.04	-0.00496		3606.72	-1.18394		3606.72	-2.84913		3606.72	-3.68147		3578.64	-5.82628
		3898.56	-0.00511		3604.79	-1.1896		3604.79	-2.86119		3604.79	-3.68941		3576.72	-5.83291
		3898.08	-0.00526		3602.86	-1.19541		3602.86	-2.87326		3602.86	-3.69745		3574.79	-5.84007
		3897.59	-0.0054		3600.93	-1.20115		3600.93	-2.88535		3600.93	-3.70558		3572.86	-5.84653
		3897.11	-0.00556		3599	-1.20684		3599	-2.89745		3599	-3.71365		3570.93	-5.85159
		3896.63	-0.00571		3597.07	-1.21256		3597.07	-2.90957		3597.07	-3.7216		3569	-5.857
		3896.15	-0.00586		3595.14	-1.21833		3595.14	-2.9217		3595.14	-3.72944		3567.07	-5.86419
		3895.67	-0.00602		3593.21	-1.22426		3593.21	-2.93386		3593.21	-3.73712		3565.14	-5.87171
		3895.18	-0.00617		3591.29	-1.23038		3591.29	-2.94603		3591.29	-3.74459		3563.21	-5.87864
		3894.7	-0.00632		3589.36	-1.23649		3589.36	-2.95823		3589.36	-3.75186		3561.29	-5.8853
		3894.22	-0.00647		3587.43	-1.24247		3587.43	-2.97043		3587.43	-3.75901		3559.36	-5.89182
		3893.74	-0.00662		3585.5	-1.24841		3585.5	-2.98265		3585.5	-3.76608		3557.43	-5.89782
		3893.26	-0.00677		3583.57	-1.2544		3583.57	-2.99486		3583.57	-3.773		3555.5	-5.90314
		3892.77	-0.00692		3581.64	-1.26045		3581.64	-3.00707		3581.64	-3.77988		3553.57	-5.90796
		3892.29	-0.00707		3579.71	-1.26663		3579.71	-3.01925		3579.71	-3.78687		3551.64	-5.91268
		3891.81	-0.00722		3577.78	-1.27299		3577.78	-3.0314		3577.78	-3.79388		3549.71	-5.91798
		3891.33	-0.00738		3575.86	-1.27925		3575.86	-3.04351		3575.86	-3.80094		3547.78	-5.92445
		3890.85	-0.00753		3573.93	-1.28544		3573.93	-3.05558		3573.93	-3.80816		3545.86	-5.93099
		3890.36	-0.00768		3572	-1.29184		3572	-3.06759		3572	-3.81554		3543.93	-5.93659
		3889.88	-0.00784		3570.07	-1.29828		3570.07	-3.07953		3570.07	-3.82294		3542	-5.94125
		3889.4	-0.008		3568.14	-1.30464		3568.14	-3.09141		3568.14	-3.8303		3540.07	-5.9459
		3888.92	-0.00817		3566.21	-1.311		3566.21	-3.1032		3566.21	-3.83762		3538.14	-5.95159
		3888.43	-0.00833		3564.28	-1.31738		3564.28	-3.1149		3564.28	-3.84493		3536.21	-5.9578
		3887.95	-0.0085		3562.35	-1.32379		3562.35	-3.1265		3562.35	-3.85229		3534.28	-5.96385
		3887.47	-0.00866		3560.43	-1.33028		3560.43	-3.138		3560.43	-3.85982		3532.35	-5.97005
		3886.99	-0.00883		3558.5	-1.33686		3558.5	-3.14938		3558.5	-3.86756		3530.43	-5.97635
		3886.51	-0.009		3556.57	-1.34338		3556.57	-3.16064		3556.57	-3.87542		3528.5	-5.98235
		3886.02	-0.00916		3554.64	-1.34983		3554.64	-3.17177		3554.64	-3.88341		3526.57	-5.98815
		3885.54	-0.00932		3552.71	-1.35645		3552.71	-3.18278		3552.71	-3.89162		3524.64	-5.9939
		3885.06	-0.00949		3550.78	-1.36326		3550.78	-3.19366		3550.78	-3.89994		3522.71	-5.99977
		3884.58	-0.00965		3548.85	-1.37004		3548.85	-3.20441		3548.85	-3.90807		3520.78	-6.0059
		3884.1	-0.0098		3546.92	-1.3767		3546.92	-3.21504		3546.92	-3.91596		3518.85	-6.01191
		3883.61	-0.00995		3545	-1.38335		3545	-3.22552		3545	-3.92377		3516.92	-6.01723
		3883.13	-0.01009		3543.07	-1.39007		3543.07	-3.23587		3543.07	-3.93167		3515	-6.02228
		3882.65	-0.01022		3541.14	-1.39689		3541.14	-3.24608		3541.14	-3.93973		3513.07	-6.02769
		3882.17	-0.01035		3539.21	-1.40376		3539.21	-3.25615		3539.21	-3.948		3511.14	-6.03302
		3881.68	-0.01047		3537.28	-1.41065		3537.28	-3.26606		3537.28	-3.95652		3509.21	-6.0379
		3881.2	-0.01059		3535.35	-1.41752		3535.35	-3.27583		3535.35	-3.96519		3507.28	-6.04315
		3880.72	-0.0107		3533.42	-1.42439		3533.42	-3.28544		3533.42	-3.97393		3505.35	-6.04918
		3880.24	-0.0108		3531.5	-1.43147		3531.5	-3.2949		3531.5	-3.98267		3503.42	-6.05525
		3879.76	-0.0109		3529.57	-1.43863		3529.57	-3.30419		3529.57	-3.99139		3501.5	-6.06092
		3879.27	-0.01099		3527.64	-1.44562		3527.64	-3.31333		3527.64	-4.00016		3499.57	-6.06647
		3878.79	-0.01107		3525.71	-1.45252		3525.71	-3.32231		3525.71	-4.00897		3497.64	-6.07249
		3878.31	-0.01115		3523.78	-1.45949		3523.78	-3.33112		3523.78	-4.0177		3495.71	-6.0789
		3877.83	-0.01122		3521.85	-1.46661		3521.85	-3.33977		3521.85	-4.0263		3493.78	-6.08491
		3877.35	-0.01129		3519.92	-1.47376		3519.92	-3.34824		3519.92	-4.03485		3491.85	-6.09032
		3876.86	-0.01135		3517.99	-1.48085		3517.99	-3.35653		3517.99	-4.04333		3489.92	-6.09534
		3876.38	-0.0114		3516.07	-1.48799		3516.07	-3.36465		3516.07	-4.05175		3487.99	-6.10043
		3875.9	-0.01145		3514.14	-1.49519		3514.14	-3.37259		3514.14	-4.06012		3486.07	-6.10631
		3875.42	-0.01149		3512.21	-1.50239		3512.21	-3.38035		3512.21	-4.0683		3484.14	-6.11302
		3874.93	-0.01153		3510.28	-1.50966		3510.28	-3.38793		3510.28	-4.07615		3482.21	-6.11992
		3874.45	-0.01155		3508.35	-1.51692		3508.35	-3.39531		3508.35	-4.08354		3480.28	-6.12655
		3873.97	-0.01158		3506.42	-1.52412		3506.42	-3.40251		3506.42	-4.09031		3478.35	-6.13295
		3873.49	-0.01159		3504.49	-1.53134		3504.49	-3.40952		3504.49	-4.09654		3476.42	-6.13916
		3873.01	-0.0116		3502.56	-1.53866		3502.56	-3.41632		3502.56	-4.10243		3474.49	-6.14506
		3872.52	-0.01161		3500.64	-1.546		3500.64	-3.42292		3500.64	-4.10796		3472.56	-6.15085
		3872.04	-0.01161		3498.71	-1.55332		3498.71	-3.42931		3498.71	-4.11297		3470.64	-6.15684
		3871.56	-0.0116		3496.78	-1.56064		3496.78	-3.43548		3496.78	-4.11766		3468.71	-6.16301
		3871.08	-0.01159		3494.85	-1.56788		3494.85	-3.44142		3494.85	-4.12254		3466.78	-6.16915
		3870.6	-0.01158		3492.92	-1.57507		3492.92	-3.44713		3492.92	-4.12783		3464.85	-6.17491
		3870.11	-0.01155		3490.99	-1.58236		3490.99	-3.4526		3490.99	-4.13326		3462.92	-6.18014
		3869.63	-0.01152		3489.06	-1.58977		3489.06	-3.45781		3489.06	-4.13865		3460.99	-6.18525
		3869.15	-0.01149		3487.13	-1.59716		3487.13	-3.46276		3487.13	-4.14406		3459.06	-6.19053
		3868.67	-0.01144		3485.21	-1.60449		3485.21	-3.46745		3485.21	-4.1496		3457.13	-6.19596
		3868.18	-0.01139		3483.28	-1.61181		3483.28	-3.47185		3483.28	-4.1553		3455.21	-6.20143
		3867.7	-0.01134		3481.35	-1.61912		3481.35	-3.47596		3481.35	-4.16112		3453.28	-6.20667
		3867.22	-0.01128		3479.42	-1.62643		3479.42	-3.47978		3479.42	-4.16705		3451.35	-6.21135
		3866.74	-0.01121		3477.49	-1.63373		3477.49	-3.48329		3477.49	-4.17311		3449.42	-6.21568
		3866.26	-0.01114		3475.56	-1.64102		3475.56	-3.48649		3475.56	-4.17925		3447.49	-6.22018
		3865.77	-0.01107		3473.63	-1.64825		3473.63	-3.48935		3473.63	-4.18543		3445.56	-6.22527
		3865.29	-0.01099		3471.7	-1.65548		3471.7	-3.49189		3471.7	-4.19166		3443.63	-6.23105
		3864.81	-0.0109		3469.78	-1.66281		3469.78	-3.49409		3469.78	-4.19799		3441.7	-6.23711
		3864.33	-0.01081		3467.85	-1.67018		3467.85	-3.49595		3467.85	-4.20444		3439.78	-6.24288
		3863.85	-0.01071		3465.92	-1.67745		3465.92	-3.49746		3465.92	-4.21098		3437.85	-6.24826
		3863.36	-0.01061		3463.99	-1.68463		3463.99	-3.49863		3463.99	-4.21758		3435.92	-6.2534
		3862.88	-0.01051		3462.06	-1.6918		3462.06	-3.49944		3462.06	-4.22421		3433.99	-6.25817
		3862.4	-0.01041		3460.13	-1.69896		3460.13	-3.49989		3460.13	-4.23101		3432.06	-6.26229
		3861.92	-0.01031		3458.2	-1.70611		3458.2	-3.49999		3458.2	-4.23821		3430.13	-6.26616
		3861.43	-0.01021		3456.27	-1.71326		3456.27	-3.49974		3456.27	-4.24572		3428.2	-6.27052
		3860.95	-0.0101		3454.35	-1.7204		3454.35	-3.49912		3454.35	-4.25331		3426.27	-6.27533
		3860.47	-0.01		3452.42	-1.72744		3452.42	-3.49815		3452.42	-4.26093		3424.35	-6.28012
		3859.99	-0.00989		3450.49	-1.7344		3450.49	-3.49682		3450.49	-4.26876		3422.42	-6.28495
		3859.51	-0.00979		3448.56	-1.74138		3448.56	-3.49514		3448.56	-4.27697		3420.49	-6.29014
		3859.03	-0.00968		3446.63	-1.74838		3446.63	-3.49311		3446.63	-4.28557		3418.56	-6.29565
		3858.54	-0.00956		3444.7	-1.75533		3444.7	-3.49073		3444.7	-4.29443		3416.63	-6.30113
		3858.06	-0.00945		3442.77	-1.7622		3442.77	-3.488		3442.77	-4.30344		3414.7	-6.30651
		3857.58	-0.00934		3440.85	-1.769		3440.85	-3.48492		3440.85	-4.31252		3412.77	-6.31208
		3857.1	-0.00923		3438.92	-1.77577		3438.92	-3.4815		3438.92	-4.3216		3410.85	-6.31772
		3856.61	-0.00911		3436.99	-1.78249		3436.99	-3.47773		3436.99	-4.33055		3408.92	-6.32328
		3856.13	-0.009		3435.06	-1.78914		3435.06	-3.47362		3435.06	-4.33947		3406.99	-6.32913
		3855.65	-0.00888		3433.13	-1.79572		3433.13	-3.46918		3433.13	-4.34862		3405.06	-6.33533
		3855.17	-0.00877		3431.2	-1.80223		3431.2	-3.4644		3431.2	-4.35799		3403.13	-6.34156
		3854.68	-0.00865		3429.27	-1.80866		3429.27	-3.45928		3429.27	-4.36731		3401.2	-6.34754
		3854.2	-0.00853		3427.34	-1.81504		3427.34	-3.45384		3427.34	-4.37637		3399.27	-6.3531
		3853.72	-0.0084		3425.42	-1.82139		3425.42	-3.44807		3425.42	-4.38518		3397.34	-6.35825
		3853.24	-0.00828		3423.49	-1.82766		3423.49	-3.44198		3423.49	-4.39384		3395.42	-6.36368
		3852.76	-0.00816		3421.56	-1.83382		3421.56	-3.43558		3421.56	-4.40236		3393.49	-6.36986
		3852.28	-0.00803		3419.63	-1.83988		3419.63	-3.42886		3419.63	-4.41065		3391.56	-6.37628
		3851.79	-0.00791		3417.7	-1.84589		3417.7	-3.42184		3417.7	-4.41852		3389.63	-6.38225
		3851.31	-0.00778		3415.77	-1.85182		3415.77	-3.41451		3415.77	-4.42597		3387.7	-6.38781
		3850.83	-0.00765		3413.84	-1.85766		3413.84	-3.40689		3413.84	-4.43311		3385.77	-6.39312
		3850.35	-0.00753		3411.91	-1.86338		3411.91	-3.39898		3411.91	-4.43987		3383.84	-6.39813
		3849.86	-0.0074		3409.99	-1.86893		3409.99	-3.39079		3409.99	-4.44618		3381.91	-6.40287
		3849.38	-0.00727		3408.06	-1.87434		3408.06	-3.38232		3408.06	-4.45214		3379.99	-6.40717
		3848.9	-0.00714		3406.13	-1.87969		3406.13	-3.37358		3406.13	-4.45791		3378.06	-6.41098
		3848.42	-0.00701		3404.2	-1.88499		3404.2	-3.36458		3404.2	-4.46348		3376.13	-6.41487
		3847.94	-0.00688		3402.27	-1.89016		3402.27	-3.35532		3402.27	-4.46879		3374.2	-6.41903
		3847.45	-0.00676		3400.34	-1.8952		3400.34	-3.34581		3400.34	-4.47389		3372.27	-6.42275
		3846.97	-0.00663		3398.41	-1.90014		3398.41	-3.33605		3398.41	-4.47864		3370.34	-6.42555
		3846.49	-0.0065		3396.48	-1.90495		3396.48	-3.32606		3396.48	-4.48287		3368.41	-6.42776
		3846.01	-0.00637		3394.56	-1.90961		3394.56	-3.31584		3394.56	-4.48655		3366.48	-6.42997
		3845.53	-0.00623		3392.63	-1.91417		3392.63	-3.30539		3392.63	-4.48979		3364.56	-6.43214
		3845.04	-0.0061		3390.7	-1.91863		3390.7	-3.29471		3390.7	-4.49262		3362.63	-6.43385
		3844.56	-0.00596		3388.77	-1.92298		3388.77	-3.28382		3388.77	-4.49504		3360.7	-6.43507
		3844.08	-0.00581		3386.84	-1.92719		3386.84	-3.27272		3386.84	-4.49696		3358.77	-6.43602
		3843.6	-0.00567		3384.91	-1.93127		3384.91	-3.26142		3384.91	-4.49841		3356.84	-6.43669
		3843.11	-0.00552		3382.98	-1.93523		3382.98	-3.24992		3382.98	-4.49945		3354.91	-6.43705
		3842.63	-0.00536		3381.05	-1.93902		3381.05	-3.23823		3381.05	-4.50006		3352.98	-6.43716
		3842.15	-0.0052		3379.13	-1.94266		3379.13	-3.22635		3379.13	-4.50003		3351.05	-6.43717
		3841.67	-0.00504		3377.2	-1.94618		3377.2	-3.2143		3377.2	-4.49938		3349.13	-6.43723
		3841.19	-0.00488		3375.27	-1.94959		3375.27	-3.20208		3375.27	-4.49842		3347.2	-6.43725
		3840.7	-0.00471		3373.34	-1.95286		3373.34	-3.18971		3373.34	-4.49732		3345.27	-6.43702
		3840.22	-0.00453		3371.41	-1.95602		3371.41	-3.17719		3371.41	-4.49593		3343.34	-6.43641
		3839.74	-0.00436		3369.48	-1.95909		3369.48	-3.16453		3369.48	-4.49415		3341.41	-6.43552
		3839.26	-0.00419		3367.55	-1.96205		3367.55	-3.15176		3367.55	-4.49216		3339.48	-6.43454
		3838.78	-0.00401		3365.62	-1.96492		3365.62	-3.13887		3365.62	-4.49022		3337.55	-6.43346
		3838.29	-0.00384		3363.7	-1.96768		3363.7	-3.1259		3363.7	-4.48831		3335.62	-6.43213
		3837.81	-0.00367		3361.77	-1.97031		3361.77	-3.11286		3361.77	-4.48619		3333.7	-6.43082
		3837.33	-0.00349		3359.84	-1.97282		3359.84	-3.09976		3359.84	-4.48374		3331.77	-6.42976
		3836.85	-0.00332		3357.91	-1.97523		3357.91	-3.08661		3357.91	-4.48108		3329.84	-6.42868
		3836.36	-0.00315		3355.98	-1.97755		3355.98	-3.07346		3355.98	-4.47833		3327.91	-6.42748
		3835.88	-0.00297		3354.05	-1.97971		3354.05	-3.0603		3354.05	-4.47546		3325.98	-6.4263
		3835.4	-0.0028		3352.12	-1.98174		3352.12	-3.04716		3352.12	-4.47245		3324.05	-6.42505
		3834.92	-0.00263		3350.19	-1.98367		3350.19	-3.03406		3350.19	-4.46934		3322.12	-6.42379
		3834.44	-0.00245		3348.27	-1.98549		3348.27	-3.02101		3348.27	-4.4662		3320.19	-6.4228
		3833.95	-0.00227		3346.34	-1.98716		3346.34	-3.00804		3346.34	-4.463		3318.27	-6.42198
		3833.47	-0.00209		3344.41	-1.9887		3344.41	-2.99517		3344.41	-4.45967		3316.34	-6.42091
		3832.99	-0.00191		3342.48	-1.99009		3342.48	-2.9824		3342.48	-4.45617		3314.41	-6.41954
		3832.51	-0.00174		3340.55	-1.99136		3340.55	-2.96977		3340.55	-4.45256		3312.48	-6.41819
		3832.03	-0.00156		3338.62	-1.99255		3338.62	-2.95728		3338.62	-4.44894		3310.55	-6.41701
		3831.54	-0.00139		3336.69	-1.99365		3336.69	-2.94496		3336.69	-4.44528		3308.62	-6.41582
		3831.06	-0.00123		3334.77	-1.99467		3334.77	-2.93281		3334.77	-4.44143		3306.69	-6.41446
		3830.58	-0.00106		3332.84	-1.99559		3332.84	-2.92086		3332.84	-4.43726		3304.77	-6.41307
		3830.1	-0.00089836		3330.91	-1.99641		3330.91	-2.9091		3330.91	-4.43285		3302.84	-6.41191
		3829.61	-0.000737015		3328.98	-1.99714		3328.98	-2.89756		3328.98	-4.4283		3300.91	-6.41103
		3829.13	-0.000576751		3327.05	-1.99779		3327.05	-2.88625		3327.05	-4.42358		3298.98	-6.41056
		3828.65	-0.000417549		3325.12	-1.99837		3325.12	-2.87517		3325.12	-4.41869		3297.05	-6.41062
		3828.17	-0.000259634		3323.19	-1.99887		3323.19	-2.86433		3323.19	-4.41366		3295.12	-6.41069
		3827.69	-0.000103301		3321.26	-1.99927		3321.26	-2.85374		3321.26	-4.40849		3293.19	-6.4102
		3827.2	5.10625e-05		3319.34	-1.99957		3319.34	-2.84339		3319.34	-4.40324		3291.26	-6.40921
		3826.72	0.000203163		3317.41	-1.9998		3317.41	-2.8333		3317.41	-4.39797		3289.34	-6.40809
		3826.24	0.000352604		3315.48	-1.99995		3315.48	-2.82345		3315.48	-4.39269		3287.41	-6.40693
		3825.76	0.000499498		3313.55	-2.00001		3313.55	-2.81387		3313.55	-4.38752		3285.48	-6.40569
		3825.28	0.000644213		3311.62	-1.99996		3311.62	-2.80453		3311.62	-4.38264		3283.55	-6.40448
		3824.79	0.000787528		3309.69	-1.99981		3309.69	-2.79544		3309.69	-4.37818		3281.62	-6.40341
		3824.31	0.000930461		3307.76	-1.99955		3307.76	-2.78658		3307.76	-4.37402		3279.69	-6.40218
		3823.83	0.00107		3305.83	-1.99921		3305.83	-2.77797		3305.83	-4.36988		3277.76	-6.40057
		3823.35	0.00122		3303.91	-1.99879		3303.91	-2.76958		3303.91	-4.36564		3275.83	-6.39889
		3822.86	0.00137		3301.98	-1.9983		3301.98	-2.7614		3301.98	-4.36158		3273.91	-6.39758
		3822.38	0.00152		3300.05	-1.9977		3300.05	-2.75344		3300.05	-4.35805		3271.98	-6.39691
		3821.9	0.00166		3298.12	-1.99702		3298.12	-2.74568		3298.12	-4.355		3270.05	-6.39667
		3821.42	0.00181		3296.19	-1.99626		3296.19	-2.73812		3296.19	-4.35213		3268.12	-6.39626
		3820.94	0.00196		3294.26	-1.99542		3294.26	-2.73073		3294.26	-4.34939		3266.19	-6.39543
		3820.45	0.0021		3292.33	-1.99446		3292.33	-2.72352		3292.33	-4.34695		3264.26	-6.39453
		3819.97	0.00224		3290.4	-1.99336		3290.4	-2.71648		3290.4	-4.34495		3262.33	-6.39373
		3819.49	0.00237		3288.48	-1.99215		3288.48	-2.7096		3288.48	-4.34343		3260.4	-6.39315
		3819.01	0.0025		3286.55	-1.99085		3286.55	-2.70286		3286.55	-4.34229		3258.48	-6.39306
		3818.53	0.00262		3284.62	-1.98946		3284.62	-2.69627		3284.62	-4.34137		3256.55	-6.39346
		3818.04	0.00273		3282.69	-1.98797		3282.69	-2.68981		3282.69	-4.34068		3254.62	-6.39399
		3817.56	0.00284		3280.76	-1.9864		3280.76	-2.68348		3280.76	-4.34053		3252.69	-6.39435
		3817.08	0.00295		3278.83	-1.98474		3278.83	-2.67727		3278.83	-4.34109		3250.76	-6.39442
		3816.6	0.00304		3276.9	-1.98297		3276.9	-2.67117		3276.9	-4.34208		3248.83	-6.39424
		3816.11	0.00313		3274.97	-1.98108		3274.97	-2.66518		3274.97	-4.34319		3246.9	-6.39401
		3815.63	0.00321		3273.05	-1.97906		3273.05	-2.6593		3273.05	-4.34454		3244.97	-6.39367
		3815.15	0.00328		3271.12	-1.97693		3271.12	-2.65351		3271.12	-4.34638		3243.05	-6.39304
		3814.67	0.00336		3269.19	-1.97468		3269.19	-2.64781		3269.19	-4.3486		3241.12	-6.39215
		3814.19	0.00342		3267.26	-1.97231		3267.26	-2.64221		3267.26	-4.35087		3239.19	-6.39133
		3813.7	0.00349		3265.33	-1.96979		3265.33	-2.63669		3265.33	-4.35308		3237.26	-6.39077
		3813.22	0.00355		3263.4	-1.96713		3263.4	-2.63112		3263.4	-4.35541		3235.33	-6.39041
		3812.74	0.0036		3261.47	-1.96435		3261.47	-2.62546		3261.47	-4.35801		3233.4	-6.39016
		3812.26	0.00365		3259.54	-1.96145		3259.54	-2.61975		3259.54	-4.36083		3231.47	-6.38994
		3811.78	0.00369		3257.62	-1.95845		3257.62	-2.61402		3257.62	-4.36375		3229.54	-6.38965
		3811.29	0.00373		3255.69	-1.95531		3255.69	-2.60829		3255.69	-4.36667		3227.62	-6.38917
		3810.81	0.00376		3253.76	-1.95204		3253.76	-2.60259		3253.76	-4.3695		3225.69	-6.3884
		3810.33	0.00378		3251.83	-1.94863		3251.83	-2.59694		3251.83	-4.37219		3223.76	-6.38747
		3809.85	0.00379		3249.9	-1.94508		3249.9	-2.59136		3249.9	-4.37465		3221.83	-6.38646
		3809.36	0.00381		3247.97	-1.94136		3247.97	-2.58586		3247.97	-4.37671		3219.9	-6.3854
		3808.88	0.00382		3246.04	-1.93749		3246.04	-2.58047		3246.04	-4.37836		3217.97	-6.38422
		3808.4	0.00383		3244.12	-1.93348		3244.12	-2.5752		3244.12	-4.3797		3216.04	-6.38282
		3807.92	0.00383		3242.19	-1.92933		3242.19	-2.57006		3242.19	-4.38071		3214.12	-6.38136
		3807.44	0.00383		3240.26	-1.92505		3240.26	-2.56507		3240.26	-4.38131		3212.19	-6.38001
		3806.95	0.00383		3238.33	-1.92063		3238.33	-2.56024		3238.33	-4.38148		3210.26	-6.37855
		3806.47	0.00383		3236.4	-1.91609		3236.4	-2.55557		3236.4	-4.38126		3208.33	-6.37686
		3805.99	0.00382		3234.47	-1.91142		3234.47	-2.55108		3234.47	-4.3807		3206.4	-6.37518
		3805.51	0.00381		3232.54	-1.90662		3232.54	-2.54678		3232.54	-4.37982		3204.47	-6.37354
		3805.03	0.00381		3230.61	-1.90165		3230.61	-2.54267		3230.61	-4.37868		3202.54	-6.37179
		3804.54	0.00379		3228.69	-1.89652		3228.69	-2.53875		3228.69	-4.37738		3200.61	-6.36963
		3804.06	0.00378		3226.76	-1.89126		3226.76	-2.53503		3226.76	-4.37588		3198.69	-6.36681
		3803.58	0.00377		3224.83	-1.88585		3224.83	-2.53151		3224.83	-4.37403		3196.76	-6.3636
		3803.1	0.00375		3222.9	-1.88027		3222.9	-2.5282		3222.9	-4.37188		3194.83	-6.36052
		3802.61	0.00374		3220.97	-1.87454		3220.97	-2.5251		3220.97	-4.36962		3192.9	-6.35758
		3802.13	0.00374		3219.04	-1.86869		3219.04	-2.52222		3219.04	-4.3673		3190.97	-6.35444
		3801.65	0.00373		3217.11	-1.86274		3217.11	-2.51954		3217.11	-4.36482		3189.04	-6.35118
		3801.17	0.00373		3215.18	-1.85669		3215.18	-2.51708		3215.18	-4.36201		3187.11	-6.34801
		3800.69	0.00372		3213.26	-1.85053		3213.26	-2.51482		3213.26	-4.35879		3185.18	-6.34479
		3800.2	0.00371		3211.33	-1.84424		3211.33	-2.51278		3211.33	-4.3552		3183.26	-6.34146
		3799.72	0.0037		3209.4	-1.83783		3209.4	-2.51094		3209.4	-4.3514		3181.33	-6.33825
		3799.24	0.00368		3207.47	-1.83129		3207.47	-2.50931		3207.47	-4.34758		3179.4	-6.33519
		3798.76	0.00366		3205.54	-1.82462		3205.54	-2.50788		3205.54	-4.34373		3177.47	-6.33207
		3798.28	0.00363		3203.61	-1.81781		3203.61	-2.50665		3203.61	-4.33969		3175.54	-6.32882
		3797.79	0.00359		3201.68	-1.81088		3201.68	-2.50561		3201.68	-4.33534		3173.61	-6.32531
		3797.31	0.00355		3199.75	-1.80385		3199.75	-2.50475		3199.75	-4.33069		3171.68	-6.32133
		3796.83	0.0035		3197.83	-1.79675		3197.83	-2.50407		3197.83	-4.32587		3169.75	-6.31712
		3796.35	0.00345		3195.9	-1.78956		3195.9	-2.50356		3195.9	-4.32099		3167.83	-6.31319
		3795.86	0.00338		3193.97	-1.78226		3193.97	-2.50322		3193.97	-4.316		3165.9	-6.3095
		3795.38	0.00331		3192.04	-1.77486		3192.04	-2.50302		3192.04	-4.31085		3163.97	-6.30563
		3794.9	0.00323		3190.11	-1.76737		3190.11	-2.50296		3190.11	-4.3055		3162.04	-6.30142
		3794.42	0.00315		3188.18	-1.75983		3188.18	-2.50299		3188.18	-4.29996		3160.11	-6.29682
		3793.94	0.00305		3186.25	-1.75223		3186.25	-2.50307		3186.25	-4.29431		3158.18	-6.29174
		3793.45	0.00295		3184.32	-1.74455		3184.32	-2.50321		3184.32	-4.28869		3156.25	-6.28641
		3792.97	0.00284		3182.4	-1.73679		3182.4	-2.50339		3182.4	-4.28296		3154.32	-6.28115
		3792.49	0.00272		3180.47	-1.72899		3180.47	-2.50362		3180.47	-4.27687		3152.4	-6.27592
		3792.01	0.00259		3178.54	-1.72117		3178.54	-2.50411		3178.54	-4.2704		3150.47	-6.27059
		3791.53	0.00246		3176.61	-1.7133		3176.61	-2.50488		3176.61	-4.26365		3148.54	-6.26517
		3791.04	0.00232		3174.68	-1.70538		3174.68	-2.50586		3174.68	-4.25664		3146.61	-6.25994
		3790.56	0.00217		3172.75	-1.69739		3172.75	-2.50688		3172.75	-4.24934		3144.68	-6.25514
		3790.08	0.00202		3170.82	-1.68937		3170.82	-2.50755		3170.82	-4.24176		3142.75	-6.25059
		3789.6	0.00186		3168.89	-1.68132		3168.89	-2.50788		3168.89	-4.23403		3140.82	-6.24584
		3789.11	0.0017		3166.97	-1.67322		3166.97	-2.50786		3166.97	-4.22626		3138.89	-6.24076
		3788.63	0.00153		3165.04	-1.66508		3165.04	-2.50767		3165.04	-4.21845		3136.97	-6.2355
		3788.15	0.00135		3163.11	-1.65691		3163.11	-2.50738		3163.11	-4.21049		3135.04	-6.23016
		3787.67	0.00116		3161.18	-1.64874		3161.18	-2.50702		3161.18	-4.2023		3133.11	-6.22479
		3787.19	0.000966239		3159.25	-1.64058		3159.25	-2.50663		3159.25	-4.19383		3131.18	-6.21935
		3786.7	0.000760175		3157.32	-1.63244		3157.32	-2.50621		3157.32	-4.18507		3129.25	-6.21373
		3786.22	0.000544973		3155.39	-1.62432		3155.39	-2.5058		3155.39	-4.17607		3127.32	-6.20801
		3785.74	0.000320645		3153.47	-1.6162		3153.47	-2.5054		3153.47	-4.16684		3125.39	-6.20224
		3785.26	8.72775e-05		3151.54	-1.60809		3151.54	-2.50503		3151.54	-4.15739		3123.47	-6.19634
		3784.78	-0.000155001		3149.61	-1.60002		3149.61	-2.50468		3149.61	-4.14776		3121.54	-6.19023
		3784.29	-0.000406296		3147.68	-1.59198		3147.68	-2.50436		3147.68	-4.13797		3119.61	-6.18394
		3783.81	-0.000666487		3145.75	-1.58397		3145.75	-2.50407		3145.75	-4.12802		3117.68	-6.17749
		3783.33	-0.000935576		3143.82	-1.57601		3143.82	-2.50381		3143.82	-4.11795		3115.75	-6.17089
		3782.85	-0.00121		3141.89	-1.56811		3141.89	-2.50356		3141.89	-4.10779		3113.82	-6.16419
		3782.36	-0.0015		3139.96	-1.56025		3139.96	-2.50333		3139.96	-4.09749		3111.89	-6.15743
		3781.88	-0.0018		3138.04	-1.55241		3138.04	-2.5031		3138.04	-4.087		3109.96	-6.15064
		3781.4	-0.0021		3136.11	-1.54459		3136.11	-2.50285		3136.11	-4.07639		3108.04	-6.14382
		3780.92	-0.00242		3134.18	-1.53681		3134.18	-2.50259		3134.18	-4.06566		3106.11	-6.13678
		3780.44	-0.00274		3132.25	-1.52908		3132.25	-2.5023		3132.25	-4.05474		3104.18	-6.12945
		3779.95	-0.00307		3130.32	-1.52141		3130.32	-2.50196		3130.32	-4.04359		3102.25	-6.12219
		3779.47	-0.00341		3128.39	-1.5138		3128.39	-2.50157		3128.39	-4.03231		3100.32	-6.11513
		3778.99	-0.00374		3126.46	-1.50624		3126.46	-2.50111		3126.46	-4.021		3098.39	-6.1078
		3778.51	-0.00408		3124.53	-1.49873		3124.53	-2.50059		3124.53	-4.00967		3096.46	-6.09997
		3778.03	-0.00442		3122.61	-1.49126		3122.61	-2.49999		3122.61	-3.99821		3094.53	-6.09199
		3777.54	-0.00475		3120.68	-1.48384		3120.68	-2.4993		3120.68	-3.98653		3092.61	-6.08428
		3777.06	-0.00509		3118.75	-1.47647		3118.75	-2.49852		3118.75	-3.97466		3090.68	-6.07691
		3776.58	-0.00543		3116.82	-1.46919		3116.82	-2.49764		3116.82	-3.96276		3088.75	-6.06968
		3776.1	-0.00576		3114.89	-1.46197		3114.89	-2.49667		3114.89	-3.95092		3086.82	-6.06233
		3775.61	-0.0061		3112.96	-1.45481		3112.96	-2.49561		3112.96	-3.93903		3084.89	-6.05482
		3775.13	-0.00643		3111.03	-1.44772		3111.03	-2.49445		3111.03	-3.92704		3082.96	-6.04716
		3774.65	-0.00677		3109.1	-1.44072		3109.1	-2.49326		3109.1	-3.91492		3081.03	-6.03919
		3774.17	-0.00712		3107.18	-1.43382		3107.18	-2.49213		3107.18	-3.90271		3079.1	-6.03098
		3773.69	-0.00747		3105.25	-1.42701		3105.25	-2.49103		3105.25	-3.8905		3077.18	-6.02279
		3773.2	-0.00782		3103.32	-1.42026		3103.32	-2.48994		3103.32	-3.8783		3075.25	-6.01467
		3772.72	-0.00819		3101.39	-1.41356		3101.39	-2.48886		3101.39	-3.86606		3073.32	-6.0067
		3772.24	-0.00856		3099.46	-1.40693		3099.46	-2.48778		3099.46	-3.85386		3071.39	-5.99898
		3771.76	-0.00894		3097.53	-1.40039		3097.53	-2.4867		3097.53	-3.84184		3069.46	-5.99123
		3771.28	-0.00932		3095.6	-1.39397		3095.6	-2.48561		3095.6	-3.82999		3067.53	-5.98328
		3770.79	-0.00971		3093.67	-1.38765		3093.67	-2.48452		3093.67	-3.81819		3065.6	-5.97541
		3770.31	-0.01011		3091.75	-1.38139		3091.75	-2.48342		3091.75	-3.80639		3063.67	-5.96768
		3769.83	-0.01051		3089.82	-1.37516		3089.82	-2.48238		3089.82	-3.7947		3061.75	-5.96
		3769.35	-0.01091		3087.89	-1.36896		3087.89	-2.48143		3087.89	-3.7832		3059.82	-5.95265
		3768.86	-0.01133		3085.96	-1.36281		3085.96	-2.48059		3085.96	-3.77179		3057.89	-5.94581
		3768.38	-0.01175		3084.03	-1.35673		3084.03	-2.47989		3084.03	-3.76037		3055.96	-5.93933
		3767.9	-0.01219		3082.1	-1.35073		3082.1	-2.47937		3082.1	-3.74893		3054.03	-5.93308
		3767.42	-0.01263		3080.17	-1.3448		3080.17	-2.47879		3080.17	-3.73754		3052.1	-5.92706
		3766.94	-0.01308		3078.24	-1.33892		3078.24	-2.47803		3078.24	-3.72642		3050.17	-5.92129
		3766.45	-0.01353		3076.32	-1.33308		3076.32	-2.47701		3076.32	-3.71576		3048.24	-5.91571
		3765.97	-0.014		3074.39	-1.32726		3074.39	-2.47575		3074.39	-3.70554		3046.32	-5.91029
		3765.49	-0.01447		3072.46	-1.32149		3072.46	-2.47462		3072.46	-3.6956		3044.39	-5.90503
		3765.01	-0.01495		3070.53	-1.31576		3070.53	-2.47363		3070.53	-3.68594		3042.46	-5.89985
		3764.53	-0.01543		3068.6	-1.31008		3068.6	-2.47279		3068.6	-3.67657		3040.53	-5.89444
		3764.04	-0.01592		3066.67	-1.30442		3066.67	-2.4721		3066.67	-3.66753		3038.6	-5.88887
		3763.56	-0.01641		3064.74	-1.29876		3064.74	-2.47156		3064.74	-3.65882		3036.67	-5.88354
		3763.08	-0.01691		3062.81	-1.29309		3062.81	-2.47117		3062.81	-3.65032		3034.74	-5.8784
		3762.6	-0.01742		3060.89	-1.28741		3060.89	-2.47094		3060.89	-3.64196		3032.81	-5.87317
		3762.11	-0.01794		3058.96	-1.28171		3058.96	-2.47086		3058.96	-3.63384		3030.89	-5.86801
		3761.63	-0.01845		3057.03	-1.27598		3057.03	-2.4709		3057.03	-3.62609		3028.96	-5.86312
		3761.15	-0.01898		3055.1	-1.27023		3055.1	-2.47107		3055.1	-3.61866		3027.03	-5.85841
		3760.67	-0.0195		3053.17	-1.2645		3053.17	-2.47135		3053.17	-3.61148		3025.1	-5.85357
		3760.19	-0.02002		3051.24	-1.2588		3051.24	-2.47172		3051.24	-3.60454		3023.17	-5.84855
		3759.7	-0.02054		3049.31	-1.25319		3049.31	-2.47217		3049.31	-3.5978		3021.24	-5.84352
		3759.22	-0.02105		3047.39	-1.2477		3047.39	-2.47267		3047.39	-3.59126		3019.31	-5.83865
		3758.74	-0.02155		3045.46	-1.24244		3045.46	-2.47322		3045.46	-3.58491		3017.39	-5.83401
		3758.26	-0.02205		3043.53	-1.23748		3043.53	-2.47379		3043.53	-3.57879		3015.46	-5.82948
		3757.78	-0.02253		3041.6	-1.23289		3041.6	-2.47436		3041.6	-3.57298		3013.53	-5.82499
		3757.29	-0.023		3039.67	-1.22871		3039.67	-2.47492		3039.67	-3.56754		3011.6	-5.82051
		3756.81	-0.02345		3037.74	-1.22501		3037.74	-2.47545		3037.74	-3.56248		3009.67	-5.81605
		3756.33	-0.02389		3035.81	-1.22183		3035.81	-2.47594		3035.81	-3.55782		3007.74	-5.81187
		3755.85	-0.02432		3033.88	-1.21918		3033.88	-2.47638		3033.88	-3.55359		3005.81	-5.80819
		3755.36	-0.02473		3031.96	-1.21703		3031.96	-2.47675		3031.96	-3.54981		3003.88	-5.80468
		3754.88	-0.02514		3030.03	-1.21536		3030.03	-2.47706		3030.03	-3.54645		3001.96	-5.80098
		3754.4	-0.02553		3028.1	-1.21415		3028.1	-2.47728		3028.1	-3.54341		3000.03	-5.79729
		3753.92	-0.02592		3026.17	-1.21335		3026.17	-2.47743		3026.17	-3.54061		2998.1	-5.79402
		3753.44	-0.02631		3024.24	-1.21291		3024.24	-2.47751		3024.24	-3.53795		2996.17	-5.7914
		3752.95	-0.02668		3022.31	-1.21283		3022.31	-2.47752		3022.31	-3.5354		2994.24	-5.78929
		3752.47	-0.02705		3020.38	-1.21307		3020.38	-2.47747		3020.38	-3.53296		2992.31	-5.78712
		3751.99	-0.02742		3018.45	-1.21359		3018.45	-2.47737		3018.45	-3.53074		2990.38	-5.78456
		3751.51	-0.02778		3016.53	-1.21438		3016.53	-2.47725		3016.53	-3.52883		2988.45	-5.78185
		3751.03	-0.02812		3014.6	-1.21546		3014.6	-2.47712		3014.6	-3.5272		2986.53	-5.77916
		3750.54	-0.02847		3012.67	-1.21689		3012.67	-2.477		3012.67	-3.52576		2984.6	-5.77669
		3750.06	-0.02881		3010.74	-1.21873		3010.74	-2.47685		3010.74	-3.52458		2982.67	-5.77481
		3749.58	-0.02914		3008.81	-1.221		3008.81	-2.47658		3008.81	-3.52358		2980.74	-5.77357
		3749.1	-0.02947		3006.88	-1.2237		3006.88	-2.47621		3006.88	-3.52269		2978.81	-5.77266
		3748.61	-0.0298		3004.95	-1.22679		3004.95	-2.47573		3004.95	-3.52204		2976.88	-5.77195
		3748.13	-0.03013		3003.02	-1.23029		3003.02	-2.47515		3003.02	-3.52171		2974.95	-5.77153
		3747.65	-0.03045		3001.1	-1.23417		3001.1	-2.47448		3001.1	-3.52155		2973.02	-5.77156
		3747.17	-0.03077		2999.17	-1.23845		2999.17	-2.47373		2999.17	-3.5213		2971.1	-5.77213
		3746.69	-0.03109		2997.24	-1.24313		2997.24	-2.47291		2997.24	-3.52088		2969.17	-5.77279
		3746.2	-0.03139		2995.31	-1.24814		2995.31	-2.47204		2995.31	-3.52036		2967.24	-5.77326
		3745.72	-0.0317		2993.38	-1.25344		2993.38	-2.47114		2993.38	-3.51981		2965.31	-5.77399
		3745.24	-0.03199		2991.45	-1.259		2991.45	-2.47023		2991.45	-3.51921		2963.38	-5.7753
		3744.76	-0.03228		2989.52	-1.26481		2989.52	-2.46933		2989.52	-3.51849		2961.45	-5.77679
		3744.28	-0.03257		2987.59	-1.27077		2987.59	-2.46847		2987.59	-3.51767		2959.52	-5.77807
		3743.79	-0.03285		2985.67	-1.27682		2985.67	-2.46768		2985.67	-3.51685		2957.59	-5.77921
		3743.31	-0.03313		2983.74	-1.28291		2983.74	-2.46694		2983.74	-3.51618		2955.67	-5.78034
		3742.83	-0.03341		2981.81	-1.28901		2981.81	-2.46628		2981.81	-3.51578		2953.74	-5.78143
		3742.35	-0.03368		2979.88	-1.29509		2979.88	-2.46571		2979.88	-3.51559		2951.81	-5.78248
		3741.86	-0.03396		2977.95	-1.30111		2977.95	-2.46525		2977.95	-3.51541		2949.88	-5.78341
		3741.38	-0.03423		2976.02	-1.30707		2976.02	-2.46492		2976.02	-3.51526		2947.95	-5.78412
		3740.9	-0.0345		2974.09	-1.31295		2974.09	-2.46471		2974.09	-3.51521		2946.02	-5.78466
		3740.42	-0.03477		2972.16	-1.31872		2972.16	-2.46465		2972.16	-3.51515		2944.09	-5.78523
		3739.94	-0.03504		2970.24	-1.32433		2970.24	-2.46474		2970.24	-3.51489		2942.16	-5.78609
		3739.45	-0.03531		2968.31	-1.32978		2968.31	-2.465		2968.31	-3.51443		2940.24	-5.78717
		3738.97	-0.03558		2966.38	-1.33506		2966.38	-2.46544		2966.38	-3.51383		2938.31	-5.78807
		3738.49	-0.03584		2964.45	-1.34016		2964.45	-2.46606		2964.45	-3.5131		2936.38	-5.78861
		3738.01	-0.03611		2962.52	-1.34508		2962.52	-2.46686		2962.52	-3.51215		2934.45	-5.7889
		3737.53	-0.03638		2960.59	-1.34981		2960.59	-2.46783		2960.59	-3.51093		2932.52	-5.78881
		3737.04	-0.03665		2958.66	-1.35435		2958.66	-2.46897		2958.66	-3.50949		2930.59	-5.78812
		3736.56	-0.03692		2956.74	-1.35868		2956.74	-2.47025		2956.74	-3.50794		2928.66	-5.78682
		3736.08	-0.03719		2954.81	-1.3628		2954.81	-2.47167		2954.81	-3.50637		2926.74	-5.78517
		3735.6	-0.03747		2952.88	-1.36668		2952.88	-2.47319		2952.88	-3.50563		2924.81	-5.78361
		3735.11	-0.03774		2950.95	-1.37031		2950.95	-2.47481		2950.95	-3.50538		2922.88	-5.78235
		3734.63	-0.03801		2949.02	-1.37367		2949.02	-2.4765		2949.02	-3.50563		2920.95	-5.78123
		3734.15	-0.03827		2947.09	-1.3768		2947.09	-2.47823		2947.09	-3.50639		2919.02	-5.78011
		3733.67	-0.03852		2945.16	-1.37975		2945.16	-2.47997		2945.16	-3.50769		2917.09	-5.77899
		3733.19	-0.03877		2943.23	-1.38253		2943.23	-2.48172		2943.23	-3.50958		2915.16	-5.77807
		3732.7	-0.03901		2941.31	-1.38512		2941.31	-2.48344		2941.31	-3.51208		2913.23	-5.77762
		3732.22	-0.03924		2939.38	-1.38748		2939.38	-2.48511		2939.38	-3.51507		2911.31	-5.77761
		3731.74	-0.03946		2937.45	-1.38961		2937.45	-2.48674		2937.45	-3.51842		2909.38	-5.77779
		3731.26	-0.03968		2935.52	-1.39149		2935.52	-2.48832		2935.52	-3.52205		2907.45	-5.77798
		3730.78	-0.0399		2933.59	-1.39314		2933.59	-2.48982		2933.59	-3.52593		2905.52	-5.77815
		3730.29	-0.04011		2931.66	-1.39452		2931.66	-2.49124		2931.66	-3.53006		2903.59	-5.77839
		3729.81	-0.04032		2929.73	-1.39562		2929.73	-2.49254		2929.73	-3.53445		2901.66	-5.77896
		3729.33	-0.04051		2927.8	-1.39644		2927.8	-2.49373		2927.8	-3.5391		2899.73	-5.77992
		3728.85	-0.04071		2925.88	-1.39698		2925.88	-2.49479		2925.88	-3.54403		2897.8	-5.78108
		3728.36	-0.04089		2923.95	-1.39722		2923.95	-2.49571		2923.95	-3.54931		2895.88	-5.78221
		3727.88	-0.04107		2922.02	-1.39714		2922.02	-2.49649		2922.02	-3.55496		2893.95	-5.78339
		3727.4	-0.04125		2920.09	-1.39675		2920.09	-2.49714		2920.09	-3.56096		2892.02	-5.78484
		3726.92	-0.04142		2918.16	-1.39604		2918.16	-2.49764		2918.16	-3.5672		2890.09	-5.78677
		3726.44	-0.04159		2916.23	-1.39501		2916.23	-2.498		2916.23	-3.57357		2888.16	-5.789
		3725.95	-0.04176		2914.3	-1.39364		2914.3	-2.49823		2914.3	-3.57997		2886.23	-5.79134
		3725.47	-0.04193		2912.37	-1.39192		2912.37	-2.49833		2912.37	-3.58633		2884.3	-5.79374
		3724.99	-0.0421		2910.45	-1.38985		2910.45	-2.49832		2910.45	-3.59275		2882.37	-5.79624
		3724.51	-0.04226		2908.52	-1.38746		2908.52	-2.4982		2908.52	-3.59917		2880.45	-5.79883
		3724.03	-0.04243		2906.59	-1.38474		2906.59	-2.49799		2906.59	-3.60529		2878.52	-5.80167
		3723.54	-0.0426		2904.66	-1.38169		2904.66	-2.49769		2904.66	-3.61094		2876.59	-5.80492
		3723.06	-0.04276		2902.73	-1.37829		2902.73	-2.49733		2902.73	-3.61626		2874.66	-5.80833
		3722.58	-0.04293		2900.8	-1.37451		2900.8	-2.49692		2900.8	-3.62133		2872.73	-5.81144
		3722.1	-0.0431		2898.87	-1.37036		2898.87	-2.49648		2898.87	-3.62605		2870.8	-5.81437
		3721.61	-0.04326		2896.94	-1.36584		2896.94	-2.49602		2896.94	-3.6303		2868.87	-5.81722
		3721.13	-0.04341		2895.02	-1.36101		2895.02	-2.49556		2895.02	-3.63394		2866.94	-5.8196
		3720.65	-0.04356		2893.09	-1.35586		2893.09	-2.49512		2893.09	-3.63692		2865.02	-5.82128
		3720.17	-0.0437		2891.16	-1.35039		2891.16	-2.49471		2891.16	-3.63926		2863.09	-5.82245
		3719.69	-0.04384		2889.23	-1.34455		2889.23	-2.49434		2889.23	-3.64099		2861.16	-5.82326
		3719.2	-0.04398		2887.3	-1.33835		2887.3	-2.49403		2887.3	-3.64206		2859.23	-5.82369
		3718.72	-0.04412		2885.37	-1.33182		2885.37	-2.4938		2885.37	-3.64239		2857.3	-5.82379
		3718.24	-0.04426		2883.44	-1.325		2883.44	-2.49364		2883.44	-3.64189		2855.37	-5.82365
		3717.76	-0.04441		2881.51	-1.31791		2881.51	-2.49354		2881.51	-3.64057		2853.44	-5.82306
		3717.28	-0.04455		2879.59	-1.31059		2879.59	-2.49349		2879.59	-3.6384		2851.51	-5.82173
		3716.79	-0.0447		2877.66	-1.30304		2877.66	-2.49351		2877.66	-3.6353		2849.59	-5.81965
		3716.31	-0.04485		2875.73	-1.29529		2875.73	-2.4936		2875.73	-3.63124		2847.66	-5.81699
		3715.83	-0.045		2873.8	-1.28737		2873.8	-2.49375		2873.8	-3.6263		2845.73	-5.81384
		3715.35	-0.04515		2871.87	-1.2793		2871.87	-2.49397		2871.87	-3.6206		2843.8	-5.81011
		3714.87	-0.0453		2869.94	-1.27115		2869.94	-2.49424		2869.94	-3.61419		2841.87	-5.80555
		3714.38	-0.04544		2868.01	-1.26298		2868.01	-2.49454		2868.01	-3.60704		2839.94	-5.80017
		3713.9	-0.04559		2866.09	-1.25486		2866.09	-2.49488		2866.09	-3.59925		2838.01	-5.79427
		3713.42	-0.04574		2864.16	-1.24686		2864.16	-2.49523		2864.16	-3.59107		2836.09	-5.78816
		3712.94	-0.0459		2862.23	-1.23904		2862.23	-2.49559		2862.23	-3.58275		2834.16	-5.7821
		3712.45	-0.04607		2860.3	-1.23145		2860.3	-2.49594		2860.3	-3.57443		2832.23	-5.77619
		3711.97	-0.04625		2858.37	-1.22416		2858.37	-2.49627		2858.37	-3.56622		2830.3	-5.77037
		3711.49	-0.04645		2856.44	-1.21724		2856.44	-2.49659		2856.44	-3.5582		2828.37	-5.76469
		3711.01	-0.04666		2854.51	-1.21069		2854.51	-2.49688		2854.51	-3.55032		2826.44	-5.75899
		3710.53	-0.04688		2852.58	-1.2045		2852.58	-2.49713		2852.58	-3.54257		2824.51	-5.75315
		3710.04	-0.04711		2850.66	-1.19865		2850.66	-2.49735		2850.66	-3.53498		2822.58	-5.74741
		3709.56	-0.04736		2848.73	-1.19309		2848.73	-2.49753		2848.73	-3.52764		2820.66	-5.74194
		3709.08	-0.04762		2846.8	-1.18782		2846.8	-2.49767		2846.8	-3.52066		2818.73	-5.68073
		3708.6	-0.04789		2844.87	-1.1828		2844.87	-2.49779		2844.87	-3.514		2816.8	-5.68001
		3708.12	-0.04818		2842.94	-1.17794		2842.94	-2.49787		2842.94	-3.50762		2814.87	-5.67965
		3707.63	-0.04849		2841.01	-1.17321		2841.01	-2.49795		2841.01	-3.50156		2812.94	-5.67973
		3707.15	-0.0488		2839.08	-1.16858		2839.08	-2.498		2839.08	-3.49598		2811.01	-5.68
		3706.67	-0.04914		2837.15	-1.16408		2837.15	-2.49804		2837.15	-3.49097		2809.08	-5.68015
		3706.19	-0.04949		2835.23	-1.1597		2835.23	-2.49808		2835.23	-3.4866		2807.15	-5.68009
		3705.7	-0.04986		2833.3	-1.15548		2833.3	-2.49812		2833.3	-3.48289		2805.23	-5.68011
		3705.22	-0.05025		2831.37	-1.15142		2831.37	-2.49815		2831.37	-3.47979		2803.3	-5.68013
		3704.74	-0.05065		2829.44	-1.14756		2829.44	-2.49818		2829.44	-3.47728		2801.37	-5.68003
		3704.26	-0.05108		2827.51	-1.14395		2827.51	-2.49822		2827.51	-3.47544		2799.44	-5.68003
		3703.78	-0.05152		2825.58	-1.1406		2825.58	-2.49827		2825.58	-3.47433		2797.51	-5.68024
		3703.29	-0.05198		2823.65	-1.13757		2823.65	-2.49832		2823.65	-3.47397		2795.58	-5.68045
		3702.81	-0.05245		2821.72	-1.13487		2821.72	-2.49839		2821.72	-3.47425		2793.65	-5.68056
		3702.33	-0.05294		2819.8	-1.13248		2819.8	-2.49848		2819.8	-3.47507		2791.72	-5.68059
		3701.85	-0.05343		2817.87	-1.13036		2817.87	-2.49859		2817.87	-3.4751		2789.8	-5.68046
		3701.37	-0.05394		2815.94	-1.12842		2815.94	-2.49873		2815.94	-3.4755		2787.87	-5.67995
		3700.88	-0.05445		2814.01	-1.12664		2814.01	-2.4989		2814.01	-3.47628		2785.94	-5.67915
		3700.4	-0.05499		2812.08	-1.12498		2812.08	-2.49909		2812.08	-3.47729		2784.01	-5.67858
		3699.92	-0.05554		2810.15	-1.12346		2810.15	-2.4993		2810.15	-3.4785		2782.08	-5.67846
		3699.44	-0.05611		2808.22	-1.12201		2808.22	-2.49953		2808.22	-3.48001		2780.15	-5.67851
		3698.95	-0.0567		2806.29	-1.1206		2806.29	-2.49979		2806.29	-3.48179		2778.22	-5.67839
		3698.47	-0.05731		2804.37	-1.11918		2804.37	-2.50007		2804.37	-3.48363		2776.29	-5.67818
		3697.99	-0.05794		2802.44	-1.11769		2802.44	-2.50035		2802.44	-3.48541		2774.37	-5.67808
		3697.51	-0.05857		2800.51	-1.11616		2800.51	-2.50063		2800.51	-3.48713		2772.44	-5.6781
		3697.03	-0.05921		2798.58	-1.11457		2798.58	-2.50091		2798.58	-3.48884		2770.51	-5.67821
		3696.54	-0.05986		2796.65	-1.11291		2796.65	-2.50117		2796.65	-3.49053		2768.58	-5.67834
		3696.06	-0.0605		2794.72	-1.1112		2794.72	-2.50142		2794.72	-3.49215		2766.65	-5.67828
		3695.58	-0.06113		2792.79	-1.10942		2792.79	-2.50163		2792.79	-3.49367		2764.72	-5.67801
		3695.1	-0.06173		2790.86	-1.10759		2790.86	-2.50181		2790.86	-3.49512		2762.79	-5.67784
		3694.62	-0.06232		2788.94	-1.10571		2788.94	-2.50196		2788.94	-3.49654		2760.86	-5.67781
		3694.13	-0.06289		2787.01	-1.10382		2787.01	-2.50205		2787.01	-3.498		2758.94	-5.67778
		3693.65	-0.06345		2785.08	-1.10193		2785.08	-2.5021		2785.08	-3.49946		2757.01	-5.67781
		3693.17	-0.064		2783.15	-1.10005		2783.15	-2.50211		2783.15	-3.50082		2755.08	-5.67791
		3692.69	-0.06454		2781.22	-1.09819		2781.22	-2.50207		2781.22	-3.50201		2753.15	-5.678
		3692.2	-0.0651		2779.29	-1.09636		2779.29	-2.50197		2779.29	-3.50303		2751.22	-5.67799
		3691.72	-0.06566		2777.36	-1.09458		2777.36	-2.50184		2777.36	-3.50388		2749.29	-5.67779
		3691.24	-0.06623		2775.43	-1.09287		2775.43	-2.50166		2775.43	-3.50462		2747.36	-5.67758
		3690.76	-0.06683		2773.51	-1.09123		2773.51	-2.50145		2773.51	-3.50529		2745.43	-5.67764
		3690.28	-0.06746		2771.58	-1.08966		2771.58	-2.50119		2771.58	-3.50587		2743.51	-5.67793
		3689.79	-0.06811		2769.65	-1.08815		2769.65	-2.50092		2769.65	-3.50637		2741.58	-5.67819
		3689.31	-0.0688		2767.72	-1.0867		2767.72	-2.50062		2767.72	-3.50687		2739.65	-5.67823
		3688.83	-0.06952		2765.79	-1.0853		2765.79	-2.50031		2765.79	-3.50739		2737.72	-5.67818
		3688.35	-0.07029		2763.86	-1.08399		2763.86	-2.49998		2763.86	-3.5079		2735.79	-5.6782
		3687.87	-0.07109		2761.93	-1.08274		2761.93	-2.49967		2761.93	-3.50832		2733.86	-5.67818
		3687.38	-0.07193		2760.01	-1.08156		2760.01	-2.49936		2760.01	-3.50866		2731.93	-5.67803
		3686.9	-0.07281		2758.08	-1.08049		2758.08	-2.49907		2758.08	-3.50893		2730.01	-5.67778
		3686.42	-0.07374		2756.15	-1.07957		2756.15	-2.49879		2756.15	-3.50918		2728.08	-5.67758
		3685.94	-0.0747		2754.22	-1.07876		2754.22	-2.49854		2754.22	-3.50947		2726.15	-5.67753
		3685.45	-0.07572		2752.29	-1.07803		2752.29	-2.49831		2752.29	-3.50981		2724.22	-5.67758
		3684.97	-0.07678		2750.36	-1.07732		2750.36	-2.49811		2750.36	-3.51017		2722.29	-5.67779
		3684.49	-0.07788		2748.43	-1.07664		2748.43	-2.49793		2748.43	-3.51047		2720.36	-5.67818
		3684.01	-0.07902		2746.5	-1.07598		2746.5	-2.4978		2746.5	-3.51073		2718.43	-5.67871
		3683.53	-0.08021		2744.58	-1.07539		2744.58	-2.49769		2744.58	-3.51098		2716.5	-5.67922
		3683.05	-0.08143		2742.65	-1.07485		2742.65	-2.49763		2742.65	-3.51129		2714.58	-5.67974
		3682.56	-0.08269		2740.72	-1.07431		2740.72	-2.49761		2740.72	-3.51168		2712.65	-5.68039
		3682.08	-0.08399		2738.79	-1.07378		2738.79	-2.49759		2738.79	-3.51208		2710.72	-5.68115
		3681.6	-0.08532		2736.86	-1.07326		2736.86	-2.49757		2736.86	-3.51246		2708.79	-5.68171
		3681.12	-0.08669		2734.93	-1.07278		2734.93	-2.49756		2734.93	-3.51278		2706.86	-5.68187
		3680.63	-0.08809		2733	-1.07234		2733	-2.49755		2733	-3.51309		2704.93	-5.68179
		3680.15	-0.08952		2731.07	-1.07192		2731.07	-2.49753		2731.07	-3.51344		2703	-5.68165
		3679.67	-0.09099		2729.15	-1.07153		2729.15	-2.4975		2729.15	-3.51383		2701.07	-5.68155
		3679.19	-0.09247		2727.22	-1.07118		2727.22	-2.49747		2727.22	-3.51415		2699.15	-5.68148
		3678.7	-0.09398		2725.29	-1.07083		2725.29	-2.49744		2725.29	-3.51437		2697.22	-5.68138
		3678.22	-0.09552		2723.36	-1.07048		2723.36	-2.49739		2723.36	-3.5145		2695.29	-5.68117
		3677.74	-0.09708		2721.43	-1.07017		2721.43	-2.49734		2721.43	-3.51458		2693.36	-5.68095
		3677.26	-0.09865		2719.5	-1.06986		2719.5	-2.49729		2719.5	-3.51464		2691.43	-5.68077
		3676.78	-0.10025		2717.57	-1.06954		2717.57	-2.49722		2717.57	-3.51469		2689.5	-5.68062
		3676.3	-0.10186		2715.64	-1.0692		2715.64	-2.49715		2715.64	-3.51472		2687.57	-5.68053
		3675.81	-0.10348		2713.72	-1.06883		2713.72	-2.49708		2713.72	-3.51469		2685.64	-5.68048
		3675.33	-0.10511		2711.79	-1.06844		2711.79	-2.497		2711.79	-3.51461		2683.72	-5.68038
		3674.85	-0.10674		2709.86	-1.06803		2709.86	-2.49691		2709.86	-3.5145		2681.79	-5.68017
		3674.37	-0.10836		2707.93	-1.06761		2707.93	-2.49682		2707.93	-3.51435		2679.86	-5.67988
		3673.88	-0.10999		2706	-1.06717		2706	-2.49673		2706	-3.51416		2677.93	-5.67938
		3673.4	-0.11162		2704.07	-1.06674		2704.07	-2.49663		2704.07	-3.51392		2676	-5.67851
		3672.92	-0.11326		2702.14	-1.06629		2702.14	-2.49654		2702.14	-3.51357		2674.07	-5.67741
		3672.44	-0.1149		2700.21	-1.06581		2700.21	-2.49645		2700.21	-3.51312		2672.14	-5.67629
		3671.95	-0.11654		2698.29	-1.0653		2698.29	-2.49636		2698.29	-3.51261		2670.21	-5.67519
		3671.47	-0.11819		2696.36	-1.06477		2696.36	-2.49628		2696.36	-3.51209		2668.29	-5.67436
		3670.99	-0.11984		2694.43	-1.06423		2694.43	-2.49622		2694.43	-3.51159		2666.36	-5.67395
		3670.51	-0.1215		2692.5	-1.06369		2692.5	-2.49616		2692.5	-3.51116		2664.43	-5.67373
		3670.03	-0.12316		2690.57	-1.06314		2690.57	-2.49612		2690.57	-3.51073		2662.5	-5.67346
		3669.55	-0.12482		2688.64	-1.06255		2688.64	-2.49609		2688.64	-3.5102		2660.57	-5.67313
		3669.06	-0.1265		2686.71	-1.06191		2686.71	-2.49608		2686.71	-3.5096		2658.64	-5.67274
		3668.58	-0.12817		2684.78	-1.06124		2684.78	-2.49609		2684.78	-3.50905		2656.71	-5.67225
		3668.1	-0.12985		2682.86	-1.06056		2682.86	-2.49613		2682.86	-3.50857		2654.78	-5.67165
		3667.62	-0.13154		2680.93	-1.05989		2680.93	-2.49619		2680.93	-3.50807		2652.86	-5.67103
		3667.13	-0.13323		2679	-1.05921		2679	-2.49627		2679	-3.50751		2650.93	-5.67054
		3666.65	-0.13492		2677.07	-1.05855		2677.07	-2.49638		2677.07	-3.50684		2649	-5.66997
		3666.17	-0.13661		2675.14	-1.05793		2675.14	-2.49651		2675.14	-3.50614		2647.07	-5.6689
		3665.69	-0.1383		2673.21	-1.05732		2673.21	-2.49667		2673.21	-3.50546		2645.14	-5.66731
		3665.21	-0.13999		2671.28	-1.05666		2671.28	-2.49685		2671.28	-3.50476		2643.21	-5.66562
		3664.72	-0.14168		2669.36	-1.05595		2669.36	-2.49707		2669.36	-3.50403		2641.28	-5.66424
		3664.24	-0.14335		2667.43	-1.05522		2667.43	-2.4973		2667.43	-3.50327		2639.36	-5.6632
		3663.76	-0.14502		2665.5	-1.0545		2665.5	-2.49757		2665.5	-3.5025		2637.43	-5.66221
		3663.28	-0.14668		2663.57	-1.05378		2663.57	-2.49785		2663.57	-3.50172		2635.5	-5.66102
		3662.8	-0.14834		2661.64	-1.05303		2661.64	-2.49814		2661.64	-3.5009		2633.57	-5.65976
		3662.31	-0.15001		2659.71	-1.0523		2659.71	-2.49844		2659.71	-3.5		2631.64	-5.65896
		3661.83	-0.15168		2657.78	-1.0516		2657.78	-2.49874		2657.78	-3.49906		2629.71	-5.65906
		3661.35	-0.15336		2655.85	-1.05092		2655.85	-2.49905		2655.85	-3.49819		2627.78	-5.65996
		3660.87	-0.15505		2653.93	-1.05022		2653.93	-2.49936		2653.93	-3.49736		2625.85	-5.66104
		3660.38	-0.15676		2652	-1.04945		2652	-2.49967		2652	-3.49653		2623.93	-5.66183
		3659.9	-0.15848		2650.07	-1.04861		2650.07	-2.49998		2650.07	-3.49576		2622	-5.66246
		3659.42	-0.1602		2648.14	-1.04777		2648.14	-2.50028		2648.14	-3.49508		2620.07	-5.66318
		3658.94	-0.16193		2646.21	-1.04696		2646.21	-2.50058		2646.21	-3.49448		2618.14	-5.66394
		3658.46	-0.16367		2644.28	-1.0462		2644.28	-2.50087		2644.28	-3.49391		2616.21	-5.66456
		3657.97	-0.16541		2642.35	-1.04545		2642.35	-2.50115		2642.35	-3.49335		2614.28	-5.66499
		3657.49	-0.16716		2640.42	-1.04468		2640.42	-2.50142		2640.42	-3.49276		2612.35	-5.66552
		3657.01	-0.1689		2638.5	-1.0439		2638.5	-2.50166		2638.5	-3.49219		2610.42	-5.66666
		3656.53	-0.17065		2636.57	-1.04314		2636.57	-2.50187		2636.57	-3.49173		2608.5	-5.66837
		3656.05	-0.1724		2634.64	-1.04239		2634.64	-2.50206		2634.64	-3.49134		2606.57	-5.67007
		3655.56	-0.17414		2632.71	-1.04164		2632.71	-2.50223		2632.71	-3.49092		2604.64	-5.67144
		3655.08	-0.17588		2630.78	-1.04086		2630.78	-2.5024		2630.78	-3.49048		2602.71	-5.67255
		3654.6	-0.17762		2628.85	-1.04006		2628.85	-2.50255		2628.85	-3.49017		2600.78	-5.67335
		3654.12	-0.17935		2626.92	-1.03924		2626.92	-2.50272		2626.92	-3.49		2598.85	-5.67372
		3653.63	-0.18109		2624.99	-1.03842		2624.99	-2.50292		2624.99	-3.48991		2596.92	-5.67374
		3653.15	-0.18281		2623.07	-1.03759		2623.07	-2.50314		2623.07	-3.48991		2594.99	-5.67368
		3652.67	-0.18454		2621.14	-1.03672		2621.14	-2.50338		2621.14	-3.48997		2593.07	-5.67369
		3652.19	-0.18626		2619.21	-1.03583		2619.21	-2.50362		2619.21	-3.49001		2591.14	-5.67387
		3651.71	-0.18798		2617.28	-1.03493		2617.28	-2.50387		2617.28	-3.48998		2589.21	-5.67421
		3651.22	-0.1897		2615.35	-1.03403		2615.35	-2.50413		2615.35	-3.48989		2587.28	-5.67448
		3650.74	-0.19143		2613.42	-1.03314		2613.42	-2.50438		2613.42	-3.48978		2585.35	-5.67458
		3650.26	-0.19316		2611.49	-1.03224		2611.49	-2.50464		2611.49	-3.48967		2583.42	-5.6746
		3649.78	-0.1949		2609.56	-1.03135		2609.56	-2.50489		2609.56	-3.48959		2581.49	-5.6744
		3649.3	-0.19664		2607.64	-1.03048		2607.64	-2.50514		2607.64	-3.48955		2579.56	-5.67398
		3648.81	-0.1984		2605.71	-1.02965		2605.71	-2.50539		2605.71	-3.48954		2577.64	-5.67379
		3648.33	-0.20015		2603.78	-1.02886		2603.78	-2.50563		2603.78	-3.48955		2575.71	-5.67408
		3647.85	-0.20192		2601.85	-1.02806		2601.85	-2.50586		2601.85	-3.48965		2573.78	-5.67458
		3647.37	-0.20368		2599.92	-1.02722		2599.92	-2.50608		2599.92	-3.48988		2571.85	-5.67482
		3646.88	-0.20546		2597.99	-1.02638		2597.99	-2.50629		2597.99	-3.49025		2569.92	-5.67446
		3646.4	-0.20723		2596.06	-1.02558		2596.06	-2.50649		2596.06	-3.49065		2567.99	-5.67366
		3645.92	-0.20901		2594.13	-1.02482		2594.13	-2.50668		2594.13	-3.49102		2566.06	-5.67275
		3645.44	-0.21079		2592.21	-1.02411		2592.21	-2.50685		2592.21	-3.49136		2564.13	-5.6717
		3644.96	-0.21258		2590.28	-1.02342		2590.28	-2.50701		2590.28	-3.49165		2562.21	-5.67049
		3644.47	-0.21437		2588.35	-1.02273		2588.35	-2.50716		2588.35	-3.49192		2560.28	-5.66931
		3643.99	-0.21616		2586.42	-1.02206		2586.42	-2.50729		2586.42	-3.49223		2558.35	-5.66823
		3643.51	-0.21795		2584.49	-1.0214		2584.49	-2.5074		2584.49	-3.49255		2556.42	-5.66722
		3643.03	-0.21974		2582.56	-1.02073		2582.56	-2.5075		2582.56	-3.49287		2554.49	-5.66622
		3642.55	-0.22153		2580.63	-1.02006		2580.63	-2.50757		2580.63	-3.49316		2552.56	-5.66502
		3642.06	-0.22332		2578.71	-1.0194		2578.71	-2.50763		2578.71	-3.49351		2550.63	-5.66359
		3641.58	-0.22511		2576.78	-1.01876		2576.78	-2.50766		2576.78	-3.49392		2548.71	-5.66223
		3641.1	-0.2269		2574.85	-1.01818		2574.85	-2.50768		2574.85	-3.49432		2546.78	-5.66122
		3640.62	-0.22868		2572.92	-1.01762		2572.92	-2.50767		2572.92	-3.4946		2544.85	-5.66043
		3640.13	-0.23045		2570.99	-1.01704		2570.99	-2.50763		2570.99	-3.49475		2542.92	-5.65958
		3639.65	-0.23222		2569.06	-1.01645		2569.06	-2.50757		2569.06	-3.49481		2540.99	-5.65865
		3639.17	-0.23398		2567.13	-1.0159		2567.13	-2.50748		2567.13	-3.49483		2539.06	-5.65784
		3638.69	-0.23574		2565.2	-1.01539		2565.2	-2.50737		2565.2	-3.49475		2537.13	-5.6574
		3638.21	-0.23749		2563.28	-1.01487		2563.28	-2.50723		2563.28	-3.49461		2535.2	-5.65753
		3637.72	-0.23925		2561.35	-1.01439		2561.35	-2.50707		2561.35	-3.49462		2533.28	-5.65801
		3637.24	-0.24101		2559.42	-1.01394		2559.42	-2.50688		2559.42	-3.49476		2531.35	-5.65829
		3636.76	-0.24278		2557.49	-1.0135		2557.49	-2.50667		2557.49	-3.49486		2529.42	-5.65811
		3636.28	-0.24455		2555.56	-1.01308		2555.56	-2.50643		2555.56	-3.49492		2527.49	-5.65781
		3635.8	-0.24633		2553.63	-1.01268		2553.63	-2.50617		2553.63	-3.49502		2525.56	-5.65759
		3635.31	-0.24812		2551.7	-1.0123		2551.7	-2.50587		2551.7	-3.49511		2523.63	-5.65727
		3634.83	-0.24991		2549.77	-1.01194		2549.77	-2.50555		2549.77	-3.49512		2521.7	-5.65678
		3634.35	-0.25171		2547.85	-1.01158		2547.85	-2.50521		2547.85	-3.49509		2519.77	-5.65638
		3633.87	-0.2535		2545.92	-1.01123		2545.92	-2.50485		2545.92	-3.49502		2517.85	-5.65618
		3633.39	-0.25529		2543.99	-1.01089		2543.99	-2.50446		2543.99	-3.49495		2515.92	-5.65624
		3632.9	-0.25708		2542.06	-1.01057		2542.06	-2.50408		2542.06	-3.49494		2513.99	-5.6563
		3632.42	-0.25886		2540.13	-1.01026		2540.13	-2.5037		2540.13	-3.49492		2512.06	-5.65573
		3631.94	-0.26063		2538.2	-1.00997		2538.2	-2.50334		2538.2	-3.49485		2510.13	-5.65456
		3631.46	-0.26241		2536.27	-1.0097		2536.27	-2.503		2536.27	-3.49476		2508.2	-5.65349
		3630.97	-0.26418		2534.34	-1.00944		2534.34	-2.5027		2534.34	-3.49459		2506.27	-5.65273
		3630.49	-0.26595		2532.42	-1.0092		2532.42	-2.50243		2532.42	-3.49429		2504.34	-5.65201
		3630.01	-0.26772		2530.49	-1.00896		2530.49	-2.50221		2530.49	-3.4939		2502.42	-5.65132
		3629.53	-0.26949		2528.56	-1.0087		2528.56	-2.502		2528.56	-3.4935		2500.49	-5.65093
		3629.05	-0.27126		2526.63	-1.00844		2526.63	-2.50181		2526.63	-3.4931		2498.56	-5.651
		3628.56	-0.27303		2524.7	-1.00819		2524.7	-2.50162		2524.7	-3.4926		2496.63	-5.6513
		3628.08	-0.2748		2522.77	-1.00795		2522.77	-2.50145		2522.77	-3.49189		2494.7	-5.65149
		3627.6	-0.27657		2520.84	-1.00772		2520.84	-2.50128		2520.84	-3.49094		2492.77	-5.65146
		3627.12	-0.27833		2518.91	-1.00752		2518.91	-2.50113		2518.91	-3.48996		2490.84	-5.65157
		3626.64	-0.2801		2516.99	-1.00732		2516.99	-2.50099		2516.99	-3.4891		2488.91	-5.65227
		3626.15	-0.28186		2515.06	-1.00712		2515.06	-2.50087		2515.06	-3.48833		2486.99	-5.65322
		3625.67	-0.28361		2513.13	-1.00691		2513.13	-2.50075		2513.13	-3.48764		2485.06	-5.65379
		3625.19	-0.28536		2511.2	-1.0067		2511.2	-2.50064		2511.2	-3.48704		2483.13	-5.65413
		3624.71	-0.28711		2509.27	-1.00643		2509.27	-2.50055		2509.27	-3.48649		2481.2	-5.65466
		3624.22	-0.28886		2507.34	-1.00614		2507.34	-2.50046		2507.34	-3.48598		2479.27	-5.6552
		3623.74	-0.29061		2505.41	-1.00586		2505.41	-2.50039		2505.41	-3.48551		2477.34	-5.65555
		3623.26	-0.29236		2503.48	-1.00559		2503.48	-2.50032		2503.48	-3.48493		2475.41	-5.65583
		3622.78	-0.2941		2501.56	-1.0053		2501.56	-2.50027		2501.56	-3.48417		2473.48	-5.65597
		3622.3	-0.29585		2499.63	-1.00501		2499.63	-2.50022		2499.63	-3.48335		2471.56	-5.65615
		3621.81	-0.29758		2497.7	-1.00473		2497.7	-2.50018		2497.7	-3.48261		2469.63	-5.65646
		3621.33	-0.29931		2495.77	-1.00444		2495.77	-2.50014		2495.77	-3.48192		2467.7	-5.65694
		3620.85	-0.30103		2493.84	-1.00413		2493.84	-2.50011		2493.84	-3.48125		2465.77	-5.65772
		3620.37	-0.30275		2491.91	-1.00383		2491.91	-2.50009		2491.91	-3.48066		2463.84	-5.65877
		3619.89	-0.30446		2489.98	-1.00354		2489.98	-2.50007		2489.98	-3.48012		2461.91	-5.65984
		3619.4	-0.30617		2488.05	-1.00327		2488.05	-2.50006		2488.05	-3.47952		2459.98	-5.66075
		3618.92	-0.30788		2486.13	-1.00299		2486.13	-2.50005		2486.13	-3.47884		2458.05	-5.66143
		3618.44	-0.30959		2484.2	-1.00269		2484.2	-2.50004		2484.2	-3.47808		2456.13	-5.66175
		3617.96	-0.31131		2482.27	-1.00232		2482.27	-2.50004		2482.27	-3.47738		2454.2	-5.66171
		3617.47	-0.31302		2480.34	-1.00192		2480.34	-2.50003		2480.34	-3.47673		2452.27	-5.66161
		3616.99	-0.31474		2478.41	-1.00153		2478.41	-2.50002		2478.41	-3.47607		2450.34	-5.66158
		3616.51	-0.31646		2476.48	-1.00119		2476.48	-2.50002		2476.48	-3.47536		2448.41	-5.6615
		3616.03	-0.31818		2474.55	-1.00088		2474.55	-2.5		2474.55	-3.47463		2446.48	-5.66148
		3615.55	-0.31991		2472.63	-1.00057		2472.63	-2.49999		2472.63	-3.47397		2444.55	-5.66172
		3615.06	-0.32163		2470.7	-1.00028		2470.7	-2.49997		2470.7	-3.47343		2442.63	-5.6622
		3614.58	-0.32335		2468.77	-0.99999		2468.77	-2.49995		2468.77	-3.473		2440.7	-5.6629
		3614.1	-0.32507		2466.84	-0.9997		2466.84	-2.49992		2466.84	-3.47261		2438.77	-5.66383
		3613.62	-0.32678		2464.91	-0.99949		2464.91	-2.49989		2464.91	-3.47219		2436.84	-5.66456
		3613.14	-0.32848		2462.98	-0.99922		2462.98	-2.49984		2462.98	-3.47176		2434.91	-5.6646
		3612.65	-0.33018		2461.05	-0.99891		2461.05	-2.49979		2461.05	-3.47136		2432.98	-5.66398
		3612.17	-0.33186		2459.12	-0.99861		2459.12	-2.49973		2459.12	-3.47101		2431.05	-5.6631
		3611.69	-0.33354		2457.2	-0.9982		2457.2	-2.49966		2457.2	-3.47075		2429.12	-5.66229
		3611.21	-0.33521		2455.27	-0.99791		2455.27	-2.49957		2455.27	-3.47061		2427.2	-5.66178
		3610.72	-0.33687		2453.34	-0.99783		2453.34	-2.49948		2453.34	-3.47054		2425.27	-5.66167
		3610.24	-0.33853		2451.41	-0.99785		2451.41	-2.49938		2451.41	-3.47049		2423.34	-5.66162
		3609.76	-0.34017		2449.48	-0.99781		2449.48	-2.49928		2449.48	-3.47044		2421.41	-5.66114
		3609.28	-0.34181		2447.55	-0.9973		2447.55	-2.49917		2447.55	-3.47039		2419.48	-5.66034
		3608.8	-0.34345		2445.62	-0.99633		2445.62	-2.49905		2445.62	-3.47029		2417.55	-5.65921
		3608.31	-0.34508		2443.69	-0.99583		2443.69	-2.49893		2443.69	-3.47006		2415.62	-5.65758
		3607.83	-0.3467		2441.77	-0.99578		2441.77	-2.4988		2441.77	-3.46981		2413.69	-5.65642
		3607.35	-0.34832		2439.84	-0.99556		2439.84	-2.49867		2439.84	-3.46951		2411.77	-5.65643
		3606.87	-0.34993		2437.91	-0.99522		2437.91	-2.49854		2437.91	-3.46918		2409.84	-5.65619
		3606.39	-0.35154		2435.98	-0.99479		2435.98	-2.4984		2435.98	-3.46911		2407.91	-5.65477
		3605.9	-0.35314		2434.05	-0.99431		2434.05	-2.49827		2434.05	-3.46936		2405.98	-5.65424
		3605.42	-0.35475		2432.12	-0.99387		2432.12	-2.49814		2432.12	-3.46961		2404.05	-5.65591
		3604.94	-0.35636		2430.19	-0.99343		2430.19	-2.498		2430.19	-3.46971		2402.12	-5.65826
		3604.46	-0.35797		2428.26	-0.99305		2428.26	-2.49788		2428.26	-3.46968		2400.19	-5.66081
		3603.97	-0.35958		2426.34	-0.99267		2426.34	-2.49775		2426.34	-3.46955		2398.26	-5.66414
		3603.49	-0.36119		2424.41	-0.9923		2424.41	-2.49762		2424.41	-3.46945		2396.34	-5.66851
		3603.01	-0.3628		2422.48	-0.99184		2422.48	-2.49751		2422.48	-3.46962		2394.41	-5.6739
		3602.53	-0.36441		2420.55	-0.99138		2420.55	-2.4974		2420.55	-3.47012		2392.48	-5.67941
		3602.05	-0.36601		2418.62	-0.991		2418.62	-2.4973		2418.62	-3.47073		2390.55	-5.68402
		3601.56	-0.36761		2416.69	-0.99078		2416.69	-2.49721		2416.69	-3.47119		2388.62	-5.68825
		3601.08	-0.36922		2414.76	-0.99062		2414.76	-2.49712		2414.76	-3.47153		2386.69	-5.69257
		3600.6	-0.37082		2412.83	-0.9905		2412.83	-2.49704		2412.83	-3.47181		2384.76	-5.69603
		3600.12	-0.37243		2410.91	-0.99045		2410.91	-2.49698		2410.91	-3.47176		2382.83	-5.69825
		3599.64	-0.37406		2408.98	-0.99047		2408.98	-2.49692		2408.98	-3.47152		2380.91	-5.69993
		3599.15	-0.37571		2407.05	-0.99054		2407.05	-2.49687		2407.05	-3.47172		2378.98	-5.70135
		3598.67	-0.37739		2405.12	-0.99066		2405.12	-2.49683		2405.12	-3.47248		2377.05	-5.70225
		3598.19	-0.37911		2403.19	-0.9908		2403.19	-2.4968		2403.19	-3.47347		2375.12	-5.70283
		3597.71	-0.38087		2401.26	-0.99094		2401.26	-2.49677		2401.26	-3.47443		2373.19	-5.70421
		3597.22	-0.38268		2399.33	-0.99106		2399.33	-2.49675		2399.33	-3.47549		2371.26	-5.70689
		3596.74	-0.38454		2397.4	-0.99113		2397.4	-2.49675		2397.4	-3.47676		2369.33	-5.70976
		3596.26	-0.38645		2395.48	-0.99115		2395.48	-2.49675		2395.48	-3.4781		2367.4	-5.71198
		3595.78	-0.3884		2393.55	-0.99118		2393.55	-2.49676		2393.55	-3.47934		2365.48	-5.71386
		3595.3	-0.3904		2391.62	-0.99121		2391.62	-2.49678		2391.62	-3.4806		2363.55	-5.71574
		3594.81	-0.39244		2389.69	-0.99125		2389.69	-2.49681		2389.69	-3.48217		2361.62	-5.71763
		3594.33	-0.3945		2387.76	-0.99132		2387.76	-2.49684		2387.76	-3.48389		2359.69	-5.7195
		3593.85	-0.3966		2385.83	-0.99143		2385.83	-2.49689		2385.83	-3.48562		2357.76	-5.72173
		3593.37	-0.39872		2383.9	-0.99158		2383.9	-2.49694		2383.9	-3.48735		2355.83	-5.72454
		3592.89	-0.40086		2381.98	-0.99172		2381.98	-2.49699		2381.98	-3.48899		2353.9	-5.72729
		3592.4	-0.40302		2380.05	-0.99183		2380.05	-2.49705		2380.05	-3.49039		2351.98	-5.72931
		3591.92	-0.40519		2378.12	-0.99195		2378.12	-2.49711		2378.12	-3.49166		2350.05	-5.73064
		3591.44	-0.40737		2376.19	-0.99215		2376.19	-2.49718		2376.19	-3.49303		2348.12	-5.7315
		3590.96	-0.40956		2374.26	-0.9924		2374.26	-2.49725		2374.26	-3.49443		2346.19	-5.73189
		3590.47	-0.41175		2372.33	-0.99267		2372.33	-2.49732		2372.33	-3.49565		2344.26	-5.73187
		3589.99	-0.41394		2370.4	-0.99298		2370.4	-2.49739		2370.4	-3.49669		2342.33	-5.73127
		3589.51	-0.41613		2368.47	-0.99331		2368.47	-2.49746		2368.47	-3.49775		2340.4	-5.72969
		3589.03	-0.41831		2366.55	-0.99365		2366.55	-2.49753		2366.55	-3.49887		2338.47	-5.7274
		3588.55	-0.42049		2364.62	-0.99397		2364.62	-2.49759		2364.62	-3.49985		2336.55	-5.72517
		3588.06	-0.42266		2362.69	-0.99428		2362.69	-2.49765		2362.69	-3.50062		2334.62	-5.72334
		3587.58	-0.42482		2360.76	-0.99461		2360.76	-2.49771		2360.76	-3.5013		2332.69	-5.72161
		3587.1	-0.42696		2358.83	-0.99498		2358.83	-2.49777		2358.83	-3.50198		2330.76	-5.71943
		3586.62	-0.42909		2356.9	-0.99534		2356.9	-2.49783		2356.9	-3.50264		2328.83	-5.71657
		3586.14	-0.43121		2354.97	-0.99568		2354.97	-2.49788		2354.97	-3.50325		2326.9	-5.71313
		3585.65	-0.43333		2353.04	-0.99604		2353.04	-2.49793		2353.04	-3.50385		2324.97	-5.70932
		3585.17	-0.43543		2351.12	-0.99647		2351.12	-2.49798		2351.12	-3.50435		2323.04	-5.70549
		3584.69	-0.43752		2349.19	-0.99694		2349.19	-2.49803		2349.19	-3.5046		2321.12	-5.70183
		3584.21	-0.43961		2347.26	-0.99737		2347.26	-2.49808		2347.26	-3.50464		2319.19	-5.69865
		3583.72	-0.44169		2345.33	-0.9977		2345.33	-2.49812		2345.33	-3.50465		2317.26	-5.69625
		3583.24	-0.44376		2343.4	-0.99795		2343.4	-2.49817		2343.4	-3.50467		2315.33	-5.69419
		3582.76	-0.44583		2341.47	-0.99819		2341.47	-2.49821		2341.47	-3.50475		2313.4	-5.69228
		3582.28	-0.44788		2339.54	-0.99843		2339.54	-2.49826		2339.54	-3.50487		2311.47	-5.69198
		3581.8	-0.44993		2337.61	-0.99872		2337.61	-2.4983		2337.61	-3.50483		2309.54	-5.69389
		3581.31	-0.45198		2335.69	-0.99904		2335.69	-2.49835		2335.69	-3.50446		2307.61	-5.69552
		3580.83	-0.45401		2333.76	-0.99938		2333.76	-2.49839		2333.76	-3.50383		2305.69	-5.69526
		3580.35	-0.45604		2331.83	-0.99968		2331.83	-2.49844		2331.83	-3.50299		2303.76	-5.69495
		3579.87	-0.45806		2329.9	-0.99991		2329.9	-2.49848		2329.9	-3.50205		2301.83	-5.69566
		3579.39	-0.46008		2327.97	-1.00009		2327.97	-2.49853		2327.97	-3.50124		2299.9	-5.6969
		3578.9	-0.46209		2326.04	-1.00022		2326.04	-2.49857		2326.04	-3.50068		2297.97	-5.69778
		3578.42	-0.46411		2324.11	-1.00024		2324.11	-2.49862		2324.11	-3.50017		2296.04	-5.69742
		3577.94	-0.46613		2322.18	-1.00018		2322.18	-2.49867		2322.18	-3.49944		2294.11	-5.6961
		3577.46	-0.46816		2320.26	-1.00013		2320.26	-2.49871		2320.26	-3.49843		2292.18	-5.69494
		3576.97	-0.4702		2318.33	-1.00015		2318.33	-2.49876		2318.33	-3.49739		2290.26	-5.69365
		3576.49	-0.47224		2316.4	-1.00022		2316.4	-2.4988		2316.4	-3.49634		2288.33	-5.69175
		3576.01	-0.47429		2314.47	-1.00033		2314.47	-2.49885		2314.47	-3.49534		2286.4	-5.69015
		3575.53	-0.47633		2312.54	-1.00047		2312.54	-2.49889		2312.54	-3.49492		2284.47	-5.68923
		3575.05	-0.47838		2310.61	-1.00062		2310.61	-2.49893		2310.61	-3.49514		2282.54	-5.68834
		3574.56	-0.48044		2308.68	-1.00101		2308.68	-2.49898		2308.68	-3.49536		2280.61	-5.68732
		3574.08	-0.48249		2306.75	-1.00139		2306.75	-2.49902		2306.75	-3.49524		2278.68	-5.68688
		3573.6	-0.48454		2304.83	-1.00161		2304.83	-2.49906		2304.83	-3.49492		2276.75	-5.6873
		3573.12	-0.48659		2302.9	-1.00164		2302.9	-2.4991		2302.9	-3.49466		2274.83	-5.68737
		3572.64	-0.48864		2300.97	-1.00168		2300.97	-2.49915		2300.97	-3.49445		2272.9	-5.6863
		3572.15	-0.49068		2299.04	-1.00187		2299.04	-2.49919		2299.04	-3.4941		2270.97	-5.68544
		3571.67	-0.49272		2297.11	-1.00212		2297.11	-2.49924		2297.11	-3.49371		2269.04	-5.68562
		3571.19	-0.49476		2295.18	-1.00235		2295.18	-2.49929		2295.18	-3.4937		2267.11	-5.68601
		3570.71	-0.49678		2293.25	-1.00255		2293.25	-2.49934		2293.25	-3.49408		2265.18	-5.6862
		3570.22	-0.4988		2291.33	-1.00275		2291.33	-2.49939		2291.33	-3.49436		2263.25	-5.68672
		3569.74	-0.50081		2289.4	-1.00293		2289.4	-2.49944		2289.4	-3.49444		2261.33	-5.68769
		3569.26	-0.50282		2287.47	-1.0031		2287.47	-2.4995		2287.47	-3.49451		2259.4	-5.68852
		3568.78	-0.50482		2285.54	-1.00332		2285.54	-2.49955		2285.54	-3.4945		2257.47	-5.68871
		3568.3	-0.50681		2283.61	-1.00354		2283.61	-2.49961		2283.61	-3.49451		2255.54	-5.68812
		3567.81	-0.5088		2281.68	-1.00369		2281.68	-2.49966		2281.68	-3.49481		2253.61	-5.68688
		3567.33	-0.51079		2279.75	-1.00377		2279.75	-2.49972		2279.75	-3.4953		2251.68	-5.68564
		3566.85	-0.51277		2277.82	-1.00386		2277.82	-2.49978		2277.82	-3.49572		2249.75	-5.68511
		3566.37	-0.51476		2275.9	-1.00393		2275.9	-2.49984		2275.9	-3.49618		2247.82	-5.68539
		3565.89	-0.51674		2273.97	-1.00403		2273.97	-2.49991		2273.97	-3.49677		2245.9	-5.6857
		3565.4	-0.51872		2272.04	-1.00419		2272.04	-2.49998		2272.04	-3.49738		2243.97	-5.68544
		3564.92	-0.52069		2270.11	-1.00427		2270.11	-2.50005		2270.11	-3.49785		2242.04	-5.68491
		3564.44	-0.52266		2268.18	-1.00427		2268.18	-2.50012		2268.18	-3.49813		2240.11	-5.68424
		3563.96	-0.52461		2266.25	-1.00411		2266.25	-2.5002		2266.25	-3.49827		2238.18	-5.68322
		3563.47	-0.52655		2264.32	-1.00385		2264.32	-2.50029		2264.32	-3.49837		2236.25	-5.68196
		3562.99	-0.52849		2262.39	-1.00382		2262.39	-2.50039		2262.39	-3.49852		2234.32	-5.68082
		3562.51	-0.53042		2260.47	-1.00379		2260.47	-2.50049		2260.47	-3.49854		2232.39	-5.68
		3562.03	-0.53234		2258.54	-1.00358		2258.54	-2.50059		2258.54	-3.49834		2230.47	-5.67936
		3561.55	-0.53426		2256.61	-1.00337		2256.61	-2.5007		2256.61	-3.49817		2228.54	-5.67899
		3561.06	-0.53618		2254.68	-1.0034		2254.68	-2.50081		2254.68	-3.49823		2226.61	-5.679
		3560.58	-0.53809		2252.75	-1.00389		2252.75	-2.50093		2252.75	-3.49848		2224.68	-5.67876
		3560.1	-0.54		2250.82	-1.00471		2250.82	-2.50105		2250.82	-3.49887		2222.75	-5.67803
		3559.62	-0.5419		2248.89	-1.00494		2248.89	-2.50117		2248.89	-3.49935		2220.82	-5.67784
		3559.14	-0.54381		2246.96	-1.00465		2246.96	-2.5013		2246.96	-3.49982		2218.89	-5.67917
		3558.65	-0.54571		2245.04	-1.00449		2245.04	-2.50142		2245.04	-3.5002		2216.96	-5.68188
		3558.17	-0.54761		2243.11	-1.00446		2243.11	-2.50154		2243.11	-3.50043		2215.04	-5.68459
		3557.69	-0.54952		2241.18	-1.00452		2241.18	-2.50166		2241.18	-3.50056		2213.11	-5.68583
		3557.21	-0.55143		2239.25	-1.00457		2239.25	-2.50177		2239.25	-3.50063		2211.18	-5.68617
		3556.72	-0.55334		2237.32	-1.00454		2237.32	-2.50188		2237.32	-3.50078		2209.25	-5.68704
		3556.24	-0.55525		2235.39	-1.00446		2235.39	-2.50198		2235.39	-3.50118		2207.32	-5.68819
		3555.76	-0.55717		2233.46	-1.00434		2233.46	-2.50206		2233.46	-3.50158		2205.39	-5.68918
		3555.28	-0.55908		2231.53	-1.00428		2231.53	-2.50214		2231.53	-3.50169		2203.46	-5.69043
		3554.8	-0.56099		2229.61	-1.00427		2229.61	-2.50221		2229.61	-3.50147		2201.53	-5.69142
		3554.31	-0.5629		2227.68	-1.00436		2227.68	-2.50226		2227.68	-3.50123		2199.61	-5.69182
		3553.83	-0.5648		2225.75	-1.00447		2225.75	-2.5023		2225.75	-3.50123		2197.68	-5.69254
		3553.35	-0.5667		2223.82	-1.00456		2223.82	-2.50232		2223.82	-3.50146		2195.75	-5.69305
		3552.87	-0.56859		2221.89	-1.00449		2221.89	-2.50233		2221.89	-3.50207		2193.82	-5.69221
		3552.39	-0.57048		2219.96	-1.00435		2219.96	-2.50233		2219.96	-3.50347		2191.89	-5.69112
		3551.9	-0.57236		2218.03	-1.00418		2218.03	-2.50231		2218.03	-3.50541		2189.96	-5.69083
		3551.42	-0.57425		2216.1	-1.00393		2216.1	-2.50228		2216.1	-3.5071		2188.03	-5.69037
		3550.94	-0.57613		2214.18	-1.00358		2214.18	-2.50224		2214.18	-3.50824		2186.1	-5.68906
		3550.46	-0.57801		2212.25	-1.00317		2212.25	-2.50219		2212.25	-3.50895		2184.18	-5.68753
		3549.97	-0.57988		2210.32	-1.00274		2210.32	-2.50213		2210.32	-3.50922		2182.25	-5.686
		3549.49	-0.58176		2208.39	-1.00228		2208.39	-2.50206		2208.39	-3.50919		2180.32	-5.68417
		3549.01	-0.58363		2206.46	-1.00183		2206.46	-2.50198		2206.46	-3.50888		2178.39	-5.68239
		3548.53	-0.5855		2204.53	-1.00141		2204.53	-2.50189		2204.53	-3.50834		2176.46	-5.68146
		3548.05	-0.58736		2202.6	-1.00104		2202.6	-2.5018		2202.6	-3.50791		2174.53	-5.68118
		3547.56	-0.58921		2200.67	-1.00076		2200.67	-2.50171		2200.67	-3.50796		2172.6	-5.68043
		3547.08	-0.59106		2198.75	-1.00052		2198.75	-2.50161		2198.75	-3.50857		2170.67	-5.67888
		3546.6	-0.59291		2196.82	-1.00027		2196.82	-2.50151		2196.82	-3.50941		2168.75	-5.67753
		3546.12	-0.59475		2194.89	-1.00001		2194.89	-2.50141		2194.89	-3.51009		2166.82	-5.67698
		3545.64	-0.59659		2192.96	-0.99983		2192.96	-2.5013		2192.96	-3.51042		2164.89	-5.67643
		3545.15	-0.59842		2191.03	-0.99973		2191.03	-2.5012		2191.03	-3.51054		2162.96	-5.67539
		3544.67	-0.60026		2189.1	-0.99967		2189.1	-2.5011		2189.1	-3.51076		2161.03	-5.67417
		3544.19	-0.60209		2187.17	-0.99963		2187.17	-2.50099		2187.17	-3.51123		2159.1	-5.67277
		3543.71	-0.60391		2185.25	-0.99961		2185.25	-2.5009		2185.25	-3.51184		2157.17	-5.67138
		3543.22	-0.60574		2183.32	-0.99955		2183.32	-2.50081		2183.32	-3.51234		2155.25	-5.67093
		3542.74	-0.60757		2181.39	-0.99939		2181.39	-2.50072		2181.39	-3.5127		2153.32	-5.67181
		3542.26	-0.60939		2179.46	-0.99916		2179.46	-2.50064		2179.46	-3.51297		2151.39	-5.67306
		3541.78	-0.61121		2177.53	-0.99886		2177.53	-2.50057		2177.53	-3.51307		2149.46	-5.67381
		3541.3	-0.61302		2175.6	-0.99854		2175.6	-2.50051		2175.6	-3.51292		2147.53	-5.67436
		3540.81	-0.61482		2173.67	-0.9982		2173.67	-2.50045		2173.67	-3.51245		2145.6	-5.67491
		3540.33	-0.61661		2171.74	-0.99786		2171.74	-2.5004		2171.74	-3.51179		2143.67	-5.67504
		3539.85	-0.6184		2169.82	-0.99758		2169.82	-2.50037		2169.82	-3.51135		2141.74	-5.67494
		3539.37	-0.62017		2167.89	-0.99735		2167.89	-2.50034		2167.89	-3.51132		2139.82	-5.67542
		3538.89	-0.62193		2165.96	-0.99713		2165.96	-2.50032		2165.96	-3.51134		2137.89	-5.67656
		3538.4	-0.62368		2164.03	-0.99686		2164.03	-2.5003		2164.03	-3.51109		2135.96	-5.67786
		3537.92	-0.62543		2162.1	-0.99659		2162.1	-2.50029		2162.1	-3.51076		2134.03	-5.67939
		3537.44	-0.62716		2160.17	-0.99636		2160.17	-2.50029		2160.17	-3.51055		2132.1	-5.6813
		3536.96	-0.62889		2158.24	-0.99613		2158.24	-2.50029		2158.24	-3.51023		2130.17	-5.68312
		3536.47	-0.63061		2156.31	-0.99584		2156.31	-2.5003		2156.31	-3.50958		2128.24	-5.68467
		3535.99	-0.63233		2154.39	-0.99554		2154.39	-2.50032		2154.39	-3.50875		2126.31	-5.68694
		3535.51	-0.63405		2152.46	-0.99528		2152.46	-2.50033		2152.46	-3.50792		2124.39	-5.69047
		3535.03	-0.63577		2150.53	-0.99502		2150.53	-2.50034		2150.53	-3.50712		2122.46	-5.69452
		3534.55	-0.63748		2148.6	-0.99467		2148.6	-2.50035		2148.6	-3.50633		2120.53	-5.69792
		3534.06	-0.63919		2146.67	-0.99422		2146.67	-2.50035		2146.67	-3.50553		2118.6	-5.69976
		3533.58	-0.6409		2144.74	-0.99379		2144.74	-2.50035		2144.74	-3.50469		2116.67	-5.70028
		3533.1	-0.64259		2142.81	-0.99347		2142.81	-2.50036		2142.81	-3.50368		2114.74	-5.70062
		3532.62	-0.64428		2140.88	-0.99328		2140.88	-2.50035		2140.88	-3.50263		2112.81	-5.7005
		3532.14	-0.64596		2138.96	-0.99314		2138.96	-2.50035		2138.96	-3.50175		2110.88	-5.69953
		3531.65	-0.64764		2137.03	-0.99299		2137.03	-2.50034		2137.03	-3.50092		2108.96	-5.69938
		3531.17	-0.64931		2135.1	-0.99281		2135.1	-2.50034		2135.1	-3.50018		2107.03	-5.70094
		3530.69	-0.65097		2133.17	-0.9926		2133.17	-2.50033		2133.17	-3.49978		2105.1	-5.70289
		3530.21	-0.65263		2131.24	-0.99236		2131.24	-2.50033		2131.24	-3.4998		2103.17	-5.70449
		3529.72	-0.65428		2129.31	-0.99223		2129.31	-2.50032		2129.31	-3.5		2101.24	-5.70581
		3529.24	-0.65593		2127.38	-0.99229		2127.38	-2.50032		2127.38	-3.50045		2099.31	-5.70677
		3528.76	-0.65756		2125.45	-0.99248		2125.45	-2.50033		2125.45	-3.50083		2097.38	-5.70842
		3528.28	-0.65919		2123.53	-0.99258		2123.53	-2.50034		2123.53	-3.50108		2095.45	-5.71165
		3527.8	-0.66082		2121.6	-0.99256		2121.6	-2.50035		2121.6	-3.50085		2093.53	-5.71459
		3527.31	-0.66244		2119.67	-0.99251		2119.67	-2.50037		2119.67	-3.50025		2091.6	-5.71554
		3526.83	-0.66406		2117.74	-0.99246		2117.74	-2.5004		2117.74	-3.49957		2089.67	-5.71515
		3526.35	-0.66567		2115.81	-0.99236		2115.81	-2.50044		2115.81	-3.49867		2087.74	-5.71409
		3525.87	-0.66727		2113.88	-0.99223		2113.88	-2.50049		2113.88	-3.49752		2085.81	-5.71266
		3525.39	-0.66887		2111.95	-0.99225		2111.95	-2.50054		2111.95	-3.49649		2083.88	-5.71156
		3524.9	-0.67047		2110.02	-0.99255		2110.02	-2.5006		2110.02	-3.4959		2081.95	-5.71104
		3524.42	-0.67206		2108.1	-0.9931		2108.1	-2.50066		2108.1	-3.49614		2080.02	-5.70998
		3523.94	-0.67364		2106.17	-0.99371		2106.17	-2.50074		2106.17	-3.49721		2078.1	-5.70725
		3523.46	-0.67522		2104.24	-0.99421		2104.24	-2.50081		2104.24	-3.49854		2076.17	-5.70338
		3522.97	-0.6768		2102.31	-0.99461		2102.31	-2.50089		2102.31	-3.49953		2074.24	-5.70009
		3522.49	-0.67838		2100.38	-0.99498		2100.38	-2.50098		2100.38	-3.50004		2072.31	-5.69816
		3522.01	-0.67995		2098.45	-0.99526		2098.45	-2.50107		2098.45	-3.50035		2070.38	-5.69681
		3521.53	-0.68152		2096.52	-0.99543		2096.52	-2.50116		2096.52	-3.50083		2068.45	-5.69484
		3521.05	-0.68308		2094.6	-0.99558		2094.6	-2.50126		2094.6	-3.50179		2066.52	-5.69177
		3520.56	-0.68463		2092.67	-0.99576		2092.67	-2.50135		2092.67	-3.50294		2064.6	-5.68725
		3520.08	-0.68618		2090.74	-0.99589		2090.74	-2.50145		2090.74	-3.50368		2062.67	-5.68159
		3519.6	-0.68772		2088.81	-0.99596		2088.81	-2.50155		2088.81	-3.50421		2060.74	-5.67727
		3519.12	-0.68926		2086.88	-0.99611		2086.88	-2.50165		2086.88	-3.50492		2058.81	-5.67626
		3518.64	-0.69079		2084.95	-0.99634		2084.95	-2.50175		2084.95	-3.50565		2056.88	-5.67696
		3518.15	-0.6923		2083.02	-0.99653		2083.02	-2.50185		2083.02	-3.50609		2054.95	-5.67668
		3517.67	-0.69381		2081.09	-0.99668		2081.09	-2.50194		2081.09	-3.50634		2053.02	-5.67549
		3517.19	-0.69531		2079.17	-0.99681		2079.17	-2.50203		2079.17	-3.50674		2051.09	-5.67514
		3516.71	-0.69681		2077.24	-0.99688		2077.24	-2.50212		2077.24	-3.50747		2049.17	-5.67626
		3516.22	-0.6983		2075.31	-0.99699		2075.31	-2.5022		2075.31	-3.50846		2047.24	-5.67845
		3515.74	-0.6998		2073.38	-0.9973		2073.38	-2.50227		2073.38	-3.50959		2045.31	-5.68167
		3515.26	-0.70129		2071.45	-0.99782		2071.45	-2.50234		2071.45	-3.51062		2043.38	-5.68538
		3514.78	-0.70278		2069.52	-0.9984		2069.52	-2.50239		2069.52	-3.5113		2041.45	-5.68803
		3514.3	-0.70427		2067.59	-0.99891		2067.59	-2.50244		2067.59	-3.51156		2039.52	-5.6892
		3513.81	-0.70576		2065.66	-0.9994		2065.66	-2.50247		2065.66	-3.51151		2037.59	-5.69018
		3513.33	-0.70725		2063.74	-0.99991		2063.74	-2.50249		2063.74	-3.51121		2035.66	-5.69139
		3512.85	-0.70873		2061.81	-1.00022		2061.81	-2.50249		2061.81	-3.51068		2033.74	-5.69244
		3512.37	-0.7102		2059.88	-1.00018		2059.88	-2.50248		2059.88	-3.51008		2031.81	-5.6938
		3511.89	-0.71168		2057.95	-1.00003		2057.95	-2.50246		2057.95	-3.50978		2029.88	-5.69587
		3511.4	-0.71315		2056.02	-1		2056.02	-2.50243		2056.02	-3.50981		2027.95	-5.69788
		3510.92	-0.71461		2054.09	-1.00012		2054.09	-2.50238		2054.09	-3.50992		2026.02	-5.69892
		3510.44	-0.71607		2052.16	-1.00015		2052.16	-2.50232		2052.16	-3.50985		2024.09	-5.69904
		3509.96	-0.71753		2050.23	-1.00008		2050.23	-2.50224		2050.23	-3.50965		2022.16	-5.69921
		3509.47	-0.71897		2048.31	-0.99993		2048.31	-2.50216		2048.31	-3.50943		2020.23	-5.70038
		3508.99	-0.72042		2046.38	-0.99981		2046.38	-2.50207		2046.38	-3.5094		2018.31	-5.70177
		3508.51	-0.72186		2044.45	-0.99978		2044.45	-2.50197		2044.45	-3.50979		2016.38	-5.70215
		3508.03	-0.7233		2042.52	-0.99978		2042.52	-2.50186		2042.52	-3.5102		2014.45	-5.70293
		3507.55	-0.72474		2040.59	-0.9997		2040.59	-2.50175		2040.59	-3.51002		2012.52	-5.70593
		3507.07	-0.72617		2038.66	-0.99954		2038.66	-2.50162		2038.66	-3.50939		2010.59	-5.70996
		3506.58	-0.72759		2036.73	-0.99936		2036.73	-2.5015		2036.73	-3.50881		2008.66	-5.71307
		3506.1	-0.72901		2034.8	-0.99913		2034.8	-2.50136		2034.8	-3.50855		2006.73	-5.71497
		3505.62	-0.73043		2032.88	-0.99883		2032.88	-2.50123		2032.88	-3.50882		2004.8	-5.71616
		3505.14	-0.73183		2030.95	-0.99849		2030.95	-2.50109		2030.95	-3.50954		2002.88	-5.71746
		3504.65	-0.73324		2029.02	-0.99817		2029.02	-2.50094		2029.02	-3.51036		2000.95	-5.71934
		3504.17	-0.73463		2027.09	-0.9979		2027.09	-2.50078		2027.09	-3.51128		1999.02	-5.72088
		3503.69	-0.73602		2025.16	-0.99769		2025.16	-2.50062		2025.16	-3.51231		1997.09	-5.72103
		3503.21	-0.73741		2023.23	-0.99752		2023.23	-2.50046		2023.23	-3.51321		1995.16	-5.72024
		3502.72	-0.73879		2021.3	-0.9973		2021.3	-2.50029		2021.3	-3.51376		1993.23	-5.71899
		3502.24	-0.74016		2019.37	-0.99703		2019.37	-2.50012		2019.37	-3.51402		1991.3	-5.71667
		3501.76	-0.74152		2017.45	-0.99673		2017.45	-2.49994		2017.45	-3.51438		1989.37	-5.7135
		3501.28	-0.74288		2015.52	-0.99639		2015.52	-2.49976		2015.52	-3.51515		1987.45	-5.71006
		3500.8	-0.74423		2013.59	-0.99608		2013.59	-2.49958		2013.59	-3.51604		1985.52	-5.70604
		3500.32	-0.74559		2011.66	-0.99585		2011.66	-2.4994		2011.66	-3.51681		1983.59	-5.70146
		3499.83	-0.74693		2009.73	-0.99562		2009.73	-2.49922		2009.73	-3.51741		1981.66	-5.69721
		3499.35	-0.74827		2007.8	-0.99534		2007.8	-2.49905		2007.8	-3.51768		1979.73	-5.69393
		3498.87	-0.74961		2005.87	-0.99501		2005.87	-2.49888		2005.87	-3.51756		1977.8	-5.69134
		3498.39	-0.75094		2003.95	-0.9947		2003.95	-2.49871		2003.95	-3.5173		1975.87	-5.68875
		3497.9	-0.75226		2002.02	-0.99444		2002.02	-2.49854		2002.02	-3.51708		1973.95	-5.68579
		3497.42	-0.75357		2000.09	-0.99421		2000.09	-2.49838		2000.09	-3.51676		1972.02	-5.68224
		3496.94	-0.75488		1998.16	-0.99392		1998.16	-2.49823		1998.16	-3.51621		1970.09	-5.67833
		3496.46	-0.75618		1996.23	-0.99353		1996.23	-2.49809		1996.23	-3.51536		1968.16	-5.67503
		3495.97	-0.75747		1994.3	-0.99309		1994.3	-2.49795		1994.3	-3.5144		1966.23	-5.67344
		3495.49	-0.75876		1992.37	-0.99263		1992.37	-2.49782		1992.37	-3.51364		1964.3	-5.67411
		3495.01	-0.76005		1990.44	-0.99212		1990.44	-2.4977		1990.44	-3.513		1962.37	-5.67567
		3494.53	-0.76133		1988.52	-0.99161		1988.52	-2.49759		1988.52	-3.5123		1960.44	-5.67606
		3494.05	-0.7626		1986.59	-0.99113		1986.59	-2.49749		1986.59	-3.51179		1958.52	-5.67557
		3493.57	-0.76387		1984.66	-0.99078		1984.66	-2.4974		1984.66	-3.51176		1956.59	-5.6761
		3493.08	-0.76514		1982.73	-0.99053		1982.73	-2.49732		1982.73	-3.51212		1954.66	-5.6779
		3492.6	-0.7664		1980.8	-0.9903		1980.8	-2.49725		1980.8	-3.51247		1952.73	-5.6794
		3492.12	-0.76766		1978.87	-0.99008		1978.87	-2.49719		1978.87	-3.51253		1950.8	-5.67955
		3491.64	-0.76891		1976.94	-0.98984		1976.94	-2.49714		1976.94	-3.51234		1948.87	-5.67854
		3491.15	-0.77016		1975.01	-0.98957		1975.01	-2.4971		1975.01	-3.51199		1946.94	-5.67661
		3490.67	-0.7714		1973.09	-0.98931		1973.09	-2.49707		1973.09	-3.5113		1945.01	-5.67404
		3490.19	-0.77264		1971.16	-0.98909		1971.16	-2.49705		1971.16	-3.51008		1943.09	-5.67184
		3489.71	-0.77387		1969.23	-0.98891		1969.23	-2.49704		1969.23	-3.50852		1941.16	-5.67077
		3489.23	-0.7751		1967.3	-0.9887		1967.3	-2.49704		1967.3	-3.50707		1939.23	-5.6702
		3488.74	-0.77632		1965.37	-0.98844		1965.37	-2.49705		1965.37	-3.50607		1937.3	-5.6695
		3488.26	-0.77753		1963.44	-0.98824		1963.44	-2.49706		1963.44	-3.50575		1935.37	-5.66913
		3487.78	-0.77874		1961.51	-0.98812		1961.51	-2.49709		1961.51	-3.50605		1933.44	-5.66916
		3487.3	-0.77994		1959.58	-0.98796		1959.58	-2.49711		1959.58	-3.50652		1931.51	-5.66882
		3486.82	-0.78113		1957.66	-0.98771		1957.66	-2.49714		1957.66	-3.50668		1929.58	-5.66823
		3486.33	-0.78232		1955.73	-0.98752		1955.73	-2.49717		1955.73	-3.50654		1927.66	-5.66828
		3485.85	-0.7835		1953.8	-0.98752		1953.8	-2.4972		1953.8	-3.50645		1925.73	-5.66907
		3485.37	-0.78467		1951.87	-0.98769		1951.87	-2.49724		1951.87	-3.50657		1923.8	-5.66962
		3484.89	-0.78584		1949.94	-0.98787		1949.94	-2.49727		1949.94	-3.50687		1921.87	-5.66937
		3484.4	-0.78701		1948.01	-0.98795		1948.01	-2.49729		1948.01	-3.5072		1919.94	-5.66908
		3483.92	-0.78817		1946.08	-0.98789		1946.08	-2.4973		1946.08	-3.50738		1918.01	-5.66963
		3483.44	-0.78933		1944.15	-0.98776		1944.15	-2.49732		1944.15	-3.50761		1916.08	-5.67065
		3482.96	-0.79048		1942.23	-0.98758		1942.23	-2.49733		1942.23	-3.50825		1914.15	-5.67118
		3482.48	-0.79162		1940.3	-0.98743		1940.3	-2.49733		1940.3	-3.50928		1912.23	-5.67129
		3481.99	-0.79276		1938.37	-0.98747		1938.37	-2.49733		1938.37	-3.51047		1910.3	-5.67157
		3481.51	-0.7939		1936.44	-0.98766		1936.44	-2.49733		1936.44	-3.51158		1908.37	-5.67207
		3481.03	-0.79502		1934.51	-0.98785		1934.51	-2.49733		1934.51	-3.51235		1906.44	-5.673
		3480.55	-0.79615		1932.58	-0.98796		1932.58	-2.49732		1932.58	-3.51278		1904.51	-5.67416
		3480.07	-0.79726		1930.65	-0.98804		1930.65	-2.49732		1930.65	-3.51315		1902.58	-5.67459
		3479.58	-0.79837		1928.72	-0.98811		1928.72	-2.49733		1928.72	-3.51355		1900.65	-5.6742
		3479.1	-0.79948		1926.8	-0.9882		1926.8	-2.49733		1926.8	-3.51391		1898.72	-5.6735
		3478.62	-0.80058		1924.87	-0.98839		1924.87	-2.49734		1924.87	-3.51417		1896.8	-5.67246
		3478.14	-0.80167		1922.94	-0.98865		1922.94	-2.49735		1922.94	-3.51426		1894.87	-5.67106
		3477.65	-0.80276		1921.01	-0.98894		1921.01	-2.49736		1921.01	-3.51433		1892.94	-5.6702
		3477.17	-0.80385		1919.08	-0.98927		1919.08	-2.49738		1919.08	-3.51443		1891.01	-5.67065
		3476.69	-0.80493		1917.15	-0.98952		1917.15	-2.49741		1917.15	-3.51444		1889.08	-5.67224
		3476.21	-0.806		1915.22	-0.98962		1915.22	-2.49744		1915.22	-3.51431		1887.15	-5.67429
		3475.73	-0.80707		1913.29	-0.98963		1913.29	-2.4975		1913.29	-3.51395		1885.22	-5.67598
		3475.24	-0.80814		1911.37	-0.98959		1911.37	-2.49757		1911.37	-3.51313		1883.29	-5.67698
		3474.76	-0.8092		1909.44	-0.98947		1909.44	-2.49766		1909.44	-3.51199		1881.37	-5.6777
		3474.28	-0.81025		1907.51	-0.98929		1907.51	-2.49776		1907.51	-3.51082		1879.44	-5.67849
		3473.8	-0.8113		1905.58	-0.98914		1905.58	-2.49788		1905.58	-3.50976		1877.51	-5.67902
		3473.32	-0.81235		1903.65	-0.98911		1903.65	-2.49804		1903.65	-3.50876		1875.58	-5.67878
		3472.83	-0.81339		1901.72	-0.98919		1901.72	-2.49822		1901.72	-3.50779		1873.65	-5.6781
		3472.35	-0.81443		1899.79	-0.98932		1899.79	-2.49844		1899.79	-3.50676		1871.72	-5.67759
		3471.87	-0.81546		1897.87	-0.98942		1897.87	-2.49869		1897.87	-3.50564		1869.79	-5.67729
		3471.39	-0.81649		1895.94	-0.98957		1895.94	-2.49897		1895.94	-3.50467		1867.87	-5.67746
		3470.9	-0.81752		1894.01	-0.98981		1894.01	-2.49927		1894.01	-3.5041		1865.94	-5.67822
		3470.42	-0.81854		1892.08	-0.99		1892.08	-2.4996		1892.08	-3.50374		1864.01	-5.67913
		3469.94	-0.81956		1890.15	-0.9901		1890.15	-2.49995		1890.15	-3.50322		1862.08	-5.67996
		3469.46	-0.82058		1888.22	-0.99023		1888.22	-2.50032		1888.22	-3.5025		1860.15	-5.68086
		3468.98	-0.82159		1886.29	-0.99054		1886.29	-2.50069		1886.29	-3.50164		1858.22	-5.68187
		3468.49	-0.8226		1884.36	-0.99094		1884.36	-2.50108		1884.36	-3.50074		1856.29	-5.68298
		3468.01	-0.82361		1882.44	-0.9913		1882.44	-2.50145		1882.44	-3.49982		1854.36	-5.68418
		3467.53	-0.82461		1880.51	-0.99158		1880.51	-2.50182		1880.51	-3.49886		1852.44	-5.68523
		3467.05	-0.82561		1878.58	-0.99172		1878.58	-2.50216		1878.58	-3.49787		1850.51	-5.68584
		3466.57	-0.8266		1876.65	-0.9918		1876.65	-2.50248		1876.65	-3.49686		1848.58	-5.68596
		3466.08	-0.8276		1874.72	-0.99197		1874.72	-2.50276		1874.72	-3.49583		1846.65	-5.68591
		3465.6	-0.82858		1872.79	-0.99218		1872.79	-2.503		1872.79	-3.495		1844.72	-5.68608
		3465.12	-0.82957		1870.86	-0.99224		1870.86	-2.50318		1870.86	-3.49466		1842.79	-5.68638
		3464.64	-0.83055		1868.93	-0.99325		1868.93	-2.5033		1868.93	-3.49478		1840.86	-5.68659
		3464.15	-0.83152		1867.01	-0.99519		1867.01	-2.50336		1867.01	-3.49508		1838.93	-5.68706
		3463.67	-0.83249		1865.08	-0.99716		1865.08	-2.50334		1865.08	-3.49532		1837.01	-5.68777
		3463.19	-0.83346		1863.15	-0.99909		1863.15	-2.50325		1863.15	-3.49549		1835.08	-5.68811
		3462.71	-0.83442		1861.22	-1.00093		1861.22	-2.50309		1861.22	-3.49571		1833.15	-5.68813
		3462.23	-0.83537		1859.29	-1.00266		1859.29	-2.50286		1859.29	-3.49604		1831.22	-5.68848
		3461.74	-0.83633		1857.36	-1.00435		1857.36	-2.50256		1857.36	-3.49662		1829.29	-5.68922
		3461.26	-0.83727		1855.43	-1.00595		1855.43	-2.50221		1855.43	-3.49741		1827.36	-5.68985
		3460.78	-0.83822		1853.5	-1.00729		1853.5	-2.50179		1853.5	-3.49829		1825.43	-5.69035
		3460.3	-0.83916		1851.58	-1.00834		1851.58	-2.50133		1851.58	-3.49916		1823.5	-5.6905
		3459.82	-0.84009		1849.65	-1.00891		1849.65	-2.50083		1849.65	-3.50008		1821.58	-5.68987
		3459.33	-0.84101		1847.72	-1.00872		1847.72	-2.5003		1847.72	-3.50109		1819.65	-5.68913
		3458.85	-0.84194		1845.79	-1.00766		1845.79	-2.49976		1845.79	-3.50221		1817.72	-5.68883
		3458.37	-0.84286		1843.86	-1.00584		1843.86	-2.4992		1843.86	-3.50338		1815.79	-5.6885
		3457.89	-0.84378		1841.93	-1.00332		1841.93	-2.49864		1841.93	-3.50455		1813.86	-5.68808
		3457.41	-0.84469		1840	-1.00025		1840	-2.4981		1840	-3.50575		1811.93	-5.6876
		3456.92	-0.8456		1838.07	-0.9968		1838.07	-2.49759		1838.07	-3.50702		1810	-5.68704
		3456.44	-0.84651		1836.15	-0.99316		1836.15	-2.4971		1836.15	-3.50817		1808.07	-5.68656
		3455.96	-0.84741		1834.22	-0.98966		1834.22	-2.49664		1834.22	-3.50909		1806.15	-5.68614
		3455.48	-0.84831		1832.29	-0.98643		1832.29	-2.49621		1832.29	-3.50971		1804.22	-5.68591
		3454.99	-0.8492		1830.36	-0.98355		1830.36	-2.4958		1830.36	-3.50992		1802.29	-5.68612
		3454.51	-0.85009		1828.43	-0.98146		1828.43	-2.49542		1828.43	-3.50967		1800.36	-5.68659
		3454.03	-0.85097		1826.5	-0.98039		1826.5	-2.49507		1826.5	-3.50907		1798.43	-5.68694
		3453.55	-0.85185		1824.57	-0.98041		1824.57	-2.49476		1824.57	-3.50813		1796.5	-5.68734
		3453.07	-0.85272		1822.64	-0.98148		1822.64	-2.49447		1822.64	-3.50687		1794.57	-5.68804
		3452.58	-0.85358		1820.72	-0.98359		1820.72	-2.49422		1820.72	-3.50526		1792.64	-5.68873
		3452.1	-0.85444		1818.79	-0.98673		1818.79	-2.494		1818.79	-3.50326		1790.72	-5.68898
		3451.62	-0.8553		1816.86	-0.9907		1816.86	-2.49381		1816.86	-3.50094		1788.79	-5.68905
		3451.14	-0.85615		1814.93	-0.9932		1814.93	-2.49365		1814.93	-3.49845		1786.86	-5.68944
		3450.66	-0.85701		1813	-0.99657		1813	-2.49352		1813	-3.49593		1784.93	-5.6899
		3450.17	-0.85785		1811.07	-1.00104		1811.07	-2.49344		1811.07	-3.49347		1783	-5.68983
		3449.69	-0.8587		1809.14	-1.00661		1809.14	-2.49341		1809.14	-3.49115		1781.07	-5.68967
		3449.21	-0.85954		1807.22	-1.01329		1807.22	-2.49342		1807.22	-3.48895		1779.14	-5.68979
		3448.73	-0.86038		1805.29	-1.02109		1805.29	-2.49347		1805.29	-3.48692		1777.22	-5.68989
		3448.24	-0.86121		1803.36	-1.03012		1803.36	-2.49356		1803.36	-3.48551		1775.29	-5.68997
		3447.76	-0.86204		1801.43	-1.04054		1801.43	-2.49371		1801.43	-3.48433		1773.36	-5.69002
		3447.28	-0.86286		1799.5	-1.05224		1799.5	-2.4939		1799.5	-3.4835		1771.43	-5.69006
		3446.8	-0.86368		1797.57	-1.06507		1797.57	-2.49414		1797.57	-3.48309		1769.5	-5.69002
		3446.32	-0.86449		1795.64	-1.07913		1795.64	-2.49443		1795.64	-3.48296		1767.57	-5.69184
		3445.83	-0.8653		1793.71	-1.09429		1793.71	-2.49477		1793.71	-3.48305		1765.64	-5.69628
		3445.35	-0.86611		1791.79	-1.11026		1791.79	-2.49516		1791.79	-3.48345		1763.71	-5.70007
		3444.87	-0.86691		1789.86	-1.12676		1789.86	-2.49559		1789.86	-3.48418		1761.79	-5.70401
		3444.39	-0.86771		1787.93	-1.14345		1787.93	-2.49606		1787.93	-3.48527		1759.86	-5.70793
		3443.91	-0.8685		1786	-1.16027		1786	-2.49657		1786	-3.48634		1757.93	-5.71143
		3443.42	-0.86929		1784.07	-1.17721		1784.07	-2.49711		1784.07	-3.48697		1756	-5.71426
		3442.94	-0.87008		1782.14	-1.19408		1782.14	-2.49768		1782.14	-3.49263		1754.07	-5.71627
		3442.46	-0.87086		1780.21	-1.21087		1780.21	-2.49827		1780.21	-3.50633		1752.14	-5.71764
		3441.98	-0.87163		1778.28	-1.22777		1778.28	-2.49887		1778.28	-3.51934		1750.21	-5.71858
		3441.49	-0.87241		1776.36	-1.24455		1776.36	-2.49949		1776.36	-3.53148		1748.28	-5.7187
		3441.01	-0.87317		1774.43	-1.26098		1774.43	-2.50012		1774.43	-3.54276		1746.36	-5.71778
		3440.53	-0.87393		1772.5	-1.27703		1772.5	-2.50076		1772.5	-3.55324		1744.43	-5.71605
		3440.05	-0.87469		1770.57	-1.29284		1770.57	-2.50142		1770.57	-3.5629		1742.5	-5.71407
		3439.57	-0.87544		1768.64	-1.30827		1768.64	-2.5021		1768.64	-3.57155		1740.57	-5.71186
		3439.08	-0.87618		1766.71	-1.32311		1766.71	-2.50282		1766.71	-3.57897		1738.64	-5.70907
		3438.6	-0.87692		1764.78	-1.33759		1764.78	-2.50358		1764.78	-3.58495		1736.71	-5.70598
		3438.12	-0.87765		1762.85	-1.3519		1762.85	-2.50439		1762.85	-3.58962		1734.78	-5.70272
		3437.64	-0.87838		1760.93	-1.36581		1760.93	-2.50528		1760.93	-3.59327		1732.85	-5.69842
		3437.16	-0.8791		1759	-1.37921		1759	-2.50625		1759	-3.59604		1730.93	-5.69339
		3436.67	-0.87982		1757.07	-1.39233		1757.07	-2.50733		1757.07	-3.59796		1729	-5.68859
		3436.19	-0.88053		1755.14	-1.40522		1755.14	-2.50854		1755.14	-3.5992		1727.07	-5.68422
		3435.71	-0.88124		1753.21	-1.41773		1753.21	-2.50989		1753.21	-3.59993		1725.14	-5.68033
		3435.23	-0.88194		1751.28	-1.4296		1751.28	-2.5114		1751.28	-3.59987		1723.21	-5.67737
		3434.74	-0.88264		1749.35	-1.44104		1749.35	-2.5131		1749.35	-3.59864		1721.28	-5.67566
		3434.26	-0.88334		1747.42	-1.45259		1747.42	-2.51501		1747.42	-3.59613		1719.35	-5.67489
		3433.78	-0.88402		1745.5	-1.4639		1745.5	-2.51714		1745.5	-3.59255		1717.42	-5.67469
		3433.3	-0.88471		1743.57	-1.47453		1743.57	-2.51951		1743.57	-3.58797		1715.5	-5.67515
		3432.82	-0.88538		1741.64	-1.48482		1741.64	-2.52212		1741.64	-3.58225		1713.57	-5.67673
		3432.33	-0.88605		1739.71	-1.49496		1739.71	-2.52499		1739.71	-3.57534		1711.64	-5.67958
		3431.85	-0.88672		1737.78	-1.50478		1737.78	-2.52812		1737.78	-3.56743		1709.71	-5.6832
		3431.37	-0.88738		1735.85	-1.51413		1735.85	-2.53153		1735.85	-3.55885		1707.78	-5.68696
		3430.89	-0.88804		1733.92	-1.52299		1733.92	-2.53523		1733.92	-3.54981		1705.85	-5.69139
		3430.41	-0.88869		1731.99	-1.53152		1731.99	-2.53924		1731.99	-3.54023		1703.92	-5.69665
		3429.92	-0.88934		1730.07	-1.53987		1730.07	-2.54356		1730.07	-3.53043		1701.99	-5.7017
		3429.44	-0.88998		1728.14	-1.5479		1728.14	-2.54822		1728.14	-3.52088		1700.07	-5.70681
		3428.96	-0.89062		1726.21	-1.55546		1726.21	-2.55323		1726.21	-3.51188		1698.14	-5.71271
		3428.48	-0.89125		1724.28	-1.56252		1724.28	-2.5586		1724.28	-3.50371		1696.21	-5.71907
		3427.99	-0.89188		1722.35	-1.56912		1722.35	-2.56436		1722.35	-3.49657		1694.28	-5.72609
		3427.51	-0.8925		1720.42	-1.57522		1720.42	-2.57053		1720.42	-3.49074		1692.35	-5.73421
		3427.03	-0.89312		1718.49	-1.5809		1718.49	-2.57713		1718.49	-3.48633		1690.42	-5.74301
		3426.55	-0.89373		1716.57	-1.58614		1716.57	-2.58418		1716.57	-3.48343		1688.49	-5.75182
		3426.07	-0.89434		1714.64	-1.59074		1714.64	-2.59169		1714.64	-3.48215		1686.57	-5.76069
		3425.58	-0.89495		1712.71	-1.59478		1712.71	-2.59968		1712.71	-3.48203		1684.64	-5.77023
		3425.1	-0.89555		1710.78	-1.59839		1710.78	-2.60817		1710.78	-3.4838		1682.71	-5.78034
		3424.62	-0.89614		1708.85	-1.60137		1708.85	-2.61717		1708.85	-3.48768		1680.78	-5.79053
		3424.14	-0.89673		1706.92	-1.60357		1706.92	-2.62669		1706.92	-3.49394		1678.85	-5.80054
		3423.66	-0.89732		1704.99	-1.60508		1704.99	-2.63673		1704.99	-3.50269		1676.92	-5.80987
		3423.17	-0.8979		1703.06	-1.60596		1703.06	-2.64728		1703.06	-3.51395		1674.99	-5.8182
		3422.69	-0.89848		1701.14	-1.60609		1701.14	-2.65835		1701.14	-3.52735		1673.06	-5.82519
		3422.21	-0.89905		1699.21	-1.60539		1699.21	-2.66991		1699.21	-3.53874		1671.14	-5.83093
		3421.73	-0.89962		1697.28	-1.60393		1697.28	-2.68195		1697.28	-3.55025		1669.21	-5.8365
		3421.24	-0.90019		1695.35	-1.6018		1695.35	-2.69444		1695.35	-3.5651		1667.28	-5.84258
		3420.76	-0.90075		1693.42	-1.59888		1693.42	-2.70734		1693.42	-3.58366		1665.35	-5.84788
		3420.28	-0.9013		1691.49	-1.59498		1691.49	-2.72061		1691.49	-3.60506		1663.42	-5.85193
		3419.8	-0.90186		1689.56	-1.59015		1689.56	-2.73421		1689.56	-3.6285		1661.49	-5.85507
		3419.32	-0.9024		1687.63	-1.58451		1687.63	-2.7481		1687.63	-3.6536		1659.56	-5.85716
		3418.83	-0.90295		1685.71	-1.57799		1685.71	-2.76222		1685.71	-3.68023		1657.63	-5.8579
		3418.35	-0.90349		1683.78	-1.57058		1683.78	-2.77651		1683.78	-3.70813		1655.71	-5.8573
		3417.87	-0.90402		1681.85	-1.56225		1681.85	-2.79091		1681.85	-3.73626		1653.78	-5.8555
		3417.39	-0.90455		1679.92	-1.55297		1679.92	-2.80537		1679.92	-3.76367		1651.85	-5.85275
		3416.91	-0.90507		1677.99	-1.5428		1677.99	-2.81983		1677.99	-3.79		1649.92	-5.84965
		3416.42	-0.90559		1676.06	-1.53183		1676.06	-2.83421		1676.06	-3.81494		1647.99	-5.84646
		3415.94	-0.9061		1674.13	-1.51992		1674.13	-2.84847		1674.13	-3.83786		1646.06	-5.84326
		3415.46	-0.90661		1672.2	-1.50703		1672.2	-2.86252		1672.2	-3.85822		1644.13	-5.84001
		3414.98	-0.90712		1670.28	-1.49342		1670.28	-2.87631		1670.28	-3.87599		1642.2	-5.83676
		3414.49	-0.90762		1668.35	-1.47898		1668.35	-2.88978		1668.35	-3.89148		1640.28	-5.83381
		3414.01	-0.90811		1666.42	-1.46357		1666.42	-2.90287		1666.42	-3.90502		1638.35	-5.83127
		3413.53	-0.9086		1664.49	-1.44754		1664.49	-2.91551		1664.49	-3.91676		1636.42	-5.82929
		3413.05	-0.90908		1662.56	-1.43098		1662.56	-2.92766		1662.56	-3.92639		1634.49	-5.82877
		3412.57	-0.90956		1660.63	-1.41392		1660.63	-2.93926		1660.63	-3.93339		1632.56	-5.8296
		3412.08	-0.91004		1658.7	-1.39644		1658.7	-2.95027		1658.7	-3.93722		1630.63	-5.83117
		3411.6	-0.91051		1656.77	-1.3783		1656.77	-2.96065		1656.77	-3.9373		1628.7	-5.83334
		3411.12	-0.91098		1654.85	-1.35999		1654.85	-2.97034		1654.85	-3.93336		1626.77	-5.83622
		3410.64	-0.91145		1652.92	-1.34252		1652.92	-2.97935		1652.92	-3.92577		1624.85	-5.83982
		3410.16	-0.91191		1650.99	-1.32602		1650.99	-2.98762		1650.99	-3.91518		1622.92	-5.84391
		3409.67	-0.91236		1649.06	-1.31042		1649.06	-2.99516		1649.06	-3.9022		1620.99	-5.84848
		3409.19	-0.91281		1647.13	-1.29577		1647.13	-3.00195		1647.13	-3.88716		1619.06	-5.85363
		3408.71	-0.91326		1645.2	-1.2823		1645.2	-3.00799		1645.2	-3.87033		1617.13	-5.8591
		3408.23	-0.9137		1643.27	-1.27019		1643.27	-3.01329		1643.27	-3.85214		1615.2	-5.86467
		3407.74	-0.91414		1641.34	-1.25932		1641.34	-3.01786		1641.34	-3.83324		1613.27	-5.87044
		3407.26	-0.91457		1639.42	-1.24939		1639.42	-3.02172		1639.42	-3.81422		1611.34	-5.87653
		3406.78	-0.915		1637.49	-1.24038		1637.49	-3.02491		1637.49	-3.79532		1609.42	-5.88247
		3406.3	-0.91543		1635.56	-1.23262		1635.56	-3.02745		1635.56	-3.77659		1607.49	-5.88723
		3405.82	-0.91585		1633.63	-1.22594		1633.63	-3.02937		1633.63	-3.75845		1605.56	-5.89114
		3405.33	-0.91626		1631.7	-1.21978		1631.7	-3.03072		1631.7	-3.7409		1603.63	-5.89583
		3404.85	-0.91668		1629.77	-1.21398		1629.77	-3.03153		1629.77	-3.72384		1601.7	-5.90152
		3404.37	-0.91709		1627.84	-1.20885		1627.84	-3.03183		1627.84	-3.70742		1599.77	-5.90713
		3403.89	-0.91749		1625.91	-1.20437		1625.91	-3.03166		1625.91	-3.69199		1597.84	-5.91262
		3403.41	-0.9179		1623.99	-1.2004		1623.99	-3.03105		1623.99	-3.6779		1595.91	-5.91769
		3402.92	-0.9183		1622.06	-1.19706		1622.06	-3.03002		1622.06	-3.66503		1593.99	-5.9214
		3402.44	-0.9187		1620.13	-1.1945		1620.13	-3.02859		1620.13	-3.65339		1592.06	-5.92321
		3401.96	-0.91909		1618.2	-1.19254		1618.2	-3.02678		1618.2	-3.64342		1590.13	-5.92283
		3401.48	-0.91947		1616.27	-1.19114		1616.27	-3.02459		1616.27	-3.6353		1588.2	-5.92058
		3400.99	-0.91986		1614.34	-1.19011		1614.34	-3.02203		1614.34	-3.62908		1586.27	-5.91759
		3400.51	-0.92024		1612.41	-1.18937		1612.41	-3.0191		1612.41	-3.62494		1584.34	-5.91356
		3400.03	-0.92062		1610.49	-1.18892		1610.49	-3.0158		1610.49	-3.62284		1582.41	-5.90766
		3399.55	-0.92099		1608.56	-1.18854		1608.56	-3.01211		1608.56	-3.62288		1580.49	-5.90019
		3399.07	-0.92136		1606.63	-1.18779		1606.63	-3.00801		1606.63	-3.62578		1578.56	-5.89202
		3398.58	-0.92173		1604.7	-1.18638		1604.7	-3.00349		1604.7	-3.63134		1576.63	-5.88312
		3398.1	-0.92209		1602.77	-1.18452		1602.77	-2.99853		1602.77	-3.63953		1574.7	-5.87357
		3397.62	-0.92244		1600.84	-1.18238		1600.84	-2.9931		1600.84	-3.65012		1572.77	-5.86379
		3397.14	-0.9228		1598.91	-1.17975		1598.91	-2.9872		1598.91	-3.66242		1570.84	-5.85342
		3396.66	-0.92315		1596.98	-1.17646		1596.98	-2.98079		1596.98	-3.67522		1568.91	-5.84283
		3396.17	-0.92349		1595.06	-1.17251		1595.06	-2.97387		1595.06	-3.68719		1566.98	-5.83335
		3395.69	-0.92384		1593.13	-1.16827		1593.13	-2.96641		1593.13	-3.69798		1565.06	-5.82506
		3395.21	-0.92418		1591.2	-1.164		1591.2	-2.95841		1591.2	-3.70717		1563.13	-5.81739
		3394.73	-0.92452		1589.27	-1.15957		1589.27	-2.94986		1589.27	-3.71413		1561.2	-5.81012
		3394.24	-0.92485		1587.34	-1.1549		1587.34	-2.94076		1587.34	-3.71825		1559.27	-5.80218
		3393.76	-0.92518		1585.41	-1.14999		1585.41	-2.93109		1585.41	-3.71922		1557.34	-5.78232
		3393.28	-0.92551		1583.48	-1.1448		1583.48	-2.92086		1583.48	-3.71728		1555.41	-5.76158
		3392.8	-0.92584		1581.55	-1.13949		1581.55	-2.91008		1581.55	-3.71272		1553.48	-5.74193
		3392.32	-0.92616		1579.63	-1.13417		1579.63	-2.89875		1579.63	-3.70562		1551.55	-5.7248
		3391.83	-0.92649		1577.7	-1.12892		1577.7	-2.8869		1577.7	-3.69633		1549.63	-5.71019
		3391.35	-0.9268		1575.77	-1.12372		1575.77	-2.87454		1575.77	-3.68516		1547.7	-5.69781
		3390.87	-0.92712		1573.84	-1.11857		1573.84	-2.8617		1573.84	-3.6725		1545.77	-5.68745
		3390.39	-0.92743		1571.91	-1.11355		1571.91	-2.84842		1571.91	-3.65886		1543.84	-5.67932
		3389.91	-0.92774		1569.98	-1.10846		1569.98	-2.83471		1569.98	-3.64471		1541.91	-5.67366
		3389.42	-0.92805		1568.05	-1.10332		1568.05	-2.82065		1568.05	-3.63076		1539.98	-5.67014
		3388.94	-0.92835		1566.12	-1.09858		1566.12	-2.80626		1566.12	-3.61771		1538.05	-5.66834
		3388.46	-0.92865		1564.2	-1.09416		1564.2	-2.7916		1564.2	-3.60569		1536.12	-5.66763
		3387.98	-0.92895		1562.27	-1.08972		1562.27	-2.77672		1562.27	-3.59349		1534.2	-5.6682
		3387.49	-0.92924		1560.34	-1.08536		1560.34	-2.76169		1560.34	-3.5798		1532.27	-5.67052
		3387.01	-0.92953		1558.41	-1.08142		1558.41	-2.74658		1558.41	-3.5644		1530.34	-5.67418
		3386.53	-0.92982		1556.48	-1.07796		1556.48	-2.73144		1556.48	-3.54728		1528.41	-5.67921
		3386.05	-0.93011		1554.55	-1.07456		1554.55	-2.71633		1554.55	-3.52842		1526.48	-5.6859
		3385.57	-0.93039		1552.62	-1.07091		1552.62	-2.70134		1552.62	-3.51065		1524.55	-5.69405
		3385.08	-0.93067		1550.69	-1.06763		1550.69	-2.68648		1550.69	-3.49577		1522.62	-5.70335
		3384.6	-0.93095		1548.77	-1.06496		1548.77	-2.67184		1548.77	-3.48407		1520.69	-5.7139
		3384.12	-0.93123		1546.84	-1.06249		1546.84	-2.65748		1546.84	-3.47578		1518.77	-5.72579
		3383.64	-0.93151		1544.91	-1.06003		1544.91	-2.64348		1544.91	-3.47121		1516.84	-5.73858
		3383.16	-0.93179		1542.98	-1.05778		1542.98	-2.62989		1542.98	-3.47054		1514.91	-5.75157
		3382.67	-0.93206		1541.05	-1.0519		1541.05	-2.61679		1541.05	-3.47359		1512.98	-5.76424
		3382.19	-0.93233		1539.12	-1.0448		1539.12	-2.60422		1539.12	-3.48013		1511.05	-5.77679
		3381.71	-0.9326		1537.19	-1.03815		1537.19	-2.59223		1537.19	-3.49021		1509.12	-5.78985
		3381.23	-0.93286		1535.26	-1.03161		1535.26	-2.58086		1535.26	-3.49334		1507.19	-5.80252
		3380.74	-0.93313		1533.34	-1.02521		1533.34	-2.57014		1533.34	-3.48943		1505.26	-5.81344
		3380.26	-0.9334		1531.41	-1.01937		1531.41	-2.5601		1531.41	-3.48893		1503.34	-5.82283
		3379.78	-0.93366		1529.48	-1.01412		1529.48	-2.55077		1529.48	-3.4915		1501.41	-5.83083
		3379.3	-0.93392		1527.55	-1.00929		1527.55	-2.54216		1527.55	-3.49681		1499.48	-5.83709
		3378.82	-0.93418		1525.62	-1.00495		1525.62	-2.53426		1525.62	-3.50452		1497.55	-5.84126
		3378.33	-0.93444		1523.69	-1.00106		1523.69	-2.52711		1523.69	-3.51478		1495.62	-5.84352
		3377.85	-0.9347		1521.76	-0.99756		1521.76	-2.52068		1521.76	-3.52781		1493.69	-5.84437
		3377.37	-0.93496		1519.84	-0.99469		1519.84	-2.51498		1519.84	-3.54338		1491.76	-5.84451
		3376.89	-0.93521		1517.91	-0.99239		1517.91	-2.50999		1517.91	-3.56079		1489.84	-5.8441
		3376.41	-0.93547		1515.98	-0.99036		1515.98	-2.50572		1515.98	-3.57956		1487.91	-5.84228
		3375.92	-0.93572		1514.05	-0.98878		1514.05	-2.50213		1514.05	-3.59936		1485.98	-5.8387
		3375.44	-0.93598		1512.12	-0.98785		1512.12	-2.49922		1512.12	-3.61994		1484.05	-5.83392
		3374.96	-0.93623		1510.19	-0.98741		1510.19	-2.49697		1510.19	-3.64061		1482.12	-5.82845
		3374.48	-0.93648		1508.26	-0.98736		1508.26	-2.49538		1508.26	-3.66011		1480.19	-5.82197
		3373.99	-0.93673		1506.33	-0.98781		1506.33	-2.49442		1506.33	-3.67829		1478.26	-5.81454
		3373.51	-0.93697		1504.41	-0.98859		1504.41	-2.49408		1504.41	-3.69516		1476.33	-5.80666
		3373.03	-0.93722		1502.48	-0.9883		1502.48	-2.49435		1502.48	-3.7102		1474.41	-5.79837
		3372.55	-0.93747		1500.55	-0.9885		1500.55	-2.49522		1500.55	-3.72306		1472.48	-5.78984
		3372.07	-0.93771		1498.62	-0.9892		1498.62	-2.49668		1498.62	-3.73343		1470.55	-5.78104
		3371.58	-0.93795		1496.69	-0.99028		1496.69	-2.49872		1496.69	-3.741		1468.62	-5.77118
		3371.1	-0.93819		1494.76	-0.99167		1494.76	-2.50132		1494.76	-3.74563		1466.69	-5.76001
		3370.62	-0.93843		1492.83	-0.99328		1492.83	-2.50448		1492.83	-3.74755		1464.76	-5.74817
		3370.14	-0.93866		1490.9	-0.995		1490.9	-2.50818		1490.9	-3.74723		1462.83	-5.73615
		3369.66	-0.9389		1488.98	-0.99676		1488.98	-2.5124		1488.98	-3.74521		1460.9	-5.73033
		3369.17	-0.93913		1487.05	-0.99839		1487.05	-2.51713		1487.05	-3.74129		1458.98	-5.72787
		3368.69	-0.93937		1485.12	-0.99958		1485.12	-2.52235		1485.12	-3.73557		1457.05	-5.7284
		3368.21	-0.9396		1483.19	-1.00015		1483.19	-2.52804		1483.19	-3.7288		1455.12	-5.73049
		3367.73	-0.93983		1481.26	-1.00016		1481.26	-2.53418		1481.26	-3.7214		1453.19	-5.73261
		3367.24	-0.94006		1479.33	-0.99984		1479.33	-2.54074		1479.33	-3.71314		1451.26	-5.73492
		3366.76	-0.94029		1477.4	-0.99918		1477.4	-2.54771		1477.4	-3.70398		1449.33	-5.73798
		3366.28	-0.94052		1475.47	-0.99807		1475.47	-2.55506		1475.47	-3.69414		1447.4	-5.74189
		3365.8	-0.94074		1473.55	-0.9969		1473.55	-2.56279		1473.55	-3.68358		1445.47	-5.74625
		3365.32	-0.94097		1471.62	-0.99616		1471.62	-2.57087		1471.62	-3.67202		1443.55	-5.75056
		3364.83	-0.9412		1469.69	-0.99602		1469.69	-2.57932		1469.69	-3.65875		1441.62	-5.75507
		3364.35	-0.94142		1467.76	-0.99664		1467.76	-2.58813		1467.76	-3.64254		1439.69	-5.76035
		3363.87	-0.94165		1465.83	-0.9981		1465.83	-2.59733		1465.83	-3.6227		1437.76	-5.76604
		3363.39	-0.94187		1463.9	-1.0005		1463.9	-2.60693		1463.9	-3.60034		1435.83	-5.7716
		3362.91	-0.94209		1461.97	-1.00405		1461.97	-2.61698		1461.97	-3.57737		1433.9	-5.77704
		3362.42	-0.94231		1460.04	-1.00839		1460.04	-2.62752		1460.04	-3.5552		1431.97	-5.78242
		3361.94	-0.94254		1458.12	-1.01297		1458.12	-2.63861		1458.12	-3.53517		1430.04	-5.78766
		3361.46	-0.94276		1456.19	-1.01791		1456.19	-2.6503		1456.19	-3.5188		1428.12	-5.7928
		3360.98	-0.94298		1454.26	-1.02324		1454.26	-2.66266		1454.26	-3.50683		1426.19	-5.7982
		3360.49	-0.9432		1452.33	-1.02885		1452.33	-2.6758		1452.33	-3.50957		1424.26	-5.80435
		3360.01	-0.94342		1450.4	-1.03453		1450.4	-2.68977		1450.4	-3.51323		1422.33	-5.81171
		3359.53	-0.94364		1448.47	-1.04013		1448.47	-2.70463		1448.47	-3.5179		1420.4	-5.82028
		3359.05	-0.94386		1446.54	-1.04559		1446.54	-2.72041		1446.54	-3.52337		1418.47	-5.82969
		3358.57	-0.94408		1444.61	-1.0509		1444.61	-2.73714		1444.61	-3.52934		1416.54	-5.83984
		3358.08	-0.94431		1442.69	-1.05603		1442.69	-2.75481		1442.69	-3.53572		1414.61	-5.85095
		3357.6	-0.94453		1440.76	-1.06065		1440.76	-2.77338		1440.76	-3.54283		1412.69	-5.86276
		3357.12	-0.94476		1438.83	-1.06446		1438.83	-2.79281		1438.83	-3.55096		1410.76	-5.87497
		3356.64	-0.94498		1436.9	-1.06779		1436.9	-2.813		1436.9	-3.56018		1408.83	-5.88767
		3356.16	-0.94521		1434.97	-1.0708		1434.97	-2.83383		1434.97	-3.57046		1406.9	-5.90125
		3355.67	-0.94543		1433.04	-1.07326		1433.04	-2.85517		1433.04	-3.58163		1404.97	-5.91505
		3355.19	-0.94566		1431.11	-1.07513		1431.11	-2.87684		1431.11	-3.59353		1403.04	-5.92845
		3354.71	-0.94589		1429.19	-1.07654		1429.19	-2.89864		1429.19	-3.60607		1401.11	-5.94123
		3354.23	-0.94612		1427.26	-1.07745		1427.26	-2.92038		1427.26	-3.6192		1399.19	-5.95336
		3353.74	-0.94635		1425.33	-1.07793		1425.33	-2.94184		1425.33	-3.63296		1397.26	-5.96473
		3353.26	-0.94658		1423.4	-1.07804		1423.4	-2.96277		1423.4	-3.64745		1395.33	-5.97526
		3352.78	-0.94682		1421.47	-1.07762		1421.47	-2.98295		1421.47	-3.66278		1393.4	-5.98495
		3352.3	-0.94705		1419.54	-1.07672		1419.54	-3.00216		1419.54	-3.67919		1391.47	-5.99369
		3351.82	-0.94729		1417.61	-1.07539		1417.61	-3.02018		1417.61	-3.69672		1389.54	-6.00118
		3351.33	-0.94753		1415.68	-1.0735		1415.68	-3.03681		1415.68	-3.71512		1387.61	-6.00754
		3350.85	-0.94777		1413.76	-1.07109		1413.76	-3.05188		1413.76	-3.73408		1385.68	-6.01312
		3350.37	-0.94801		1411.83	-1.06828		1411.83	-3.06521		1411.83	-3.75358		1383.76	-6.01785
		3349.89	-0.94826		1409.9	-1.06525		1409.9	-3.07668		1409.9	-3.7735		1381.83	-6.0219
		3349.41	-0.94851		1407.97	-1.06183		1407.97	-3.08617		1407.97	-3.79343		1379.9	-6.02551
		3348.92	-0.94876		1406.04	-1.05753		1406.04	-3.09362		1406.04	-3.81297		1377.97	-6.0286
		3348.44	-0.94902		1404.11	-1.05245		1404.11	-3.09897		1404.11	-3.83197		1376.04	-6.0311
		3347.96	-0.94928		1402.18	-1.04686		1402.18	-3.10218		1402.18	-3.85013		1374.11	-6.03307
		3347.48	-0.94954		1400.25	-1.04083		1400.25	-3.10325		1400.25	-3.86722		1372.18	-6.03443
		3346.99	-0.9498		1398.33	-1.03419		1398.33	-3.1022		1398.33	-3.8832		1370.25	-6.03553
		3346.51	-0.95006		1396.4	-1.02669		1396.4	-3.09907		1396.4	-3.8981		1368.33	-6.03661
		3346.03	-0.95033		1394.47	-1.01836		1394.47	-3.09389		1394.47	-3.91193		1366.4	-6.03707
		3345.55	-0.9506		1392.54	-1.00943		1392.54	-3.08676		1392.54	-3.92482		1364.47	-6.03671
		3345.07	-0.95087		1390.61	-0.99983		1390.61	-3.07776		1390.61	-3.93694		1362.54	-6.03575
		3344.58	-0.95114		1388.68	-0.99736		1388.68	-3.06697		1388.68	-3.94824		1360.61	-6.03429
		3344.1	-0.95142		1386.75	-1.00008		1386.75	-3.05451		1386.75	-3.95862		1358.68	-6.03234
		3343.62	-0.9517		1384.82	-1.00192		1384.82	-3.0405		1384.82	-3.96795		1356.75	-6.02992
		3343.14	-0.95198		1382.9	-1.0029		1382.9	-3.02508		1382.9	-3.97625		1354.82	-6.02709
		3342.66	-0.95226		1380.97	-1.00533		1380.97	-3.00839		1380.97	-3.98377		1352.9	-6.02357
		3342.17	-0.95255		1379.04	-1.00698		1379.04	-2.99057		1379.04	-3.99078		1350.97	-6.01902
		3341.69	-0.95284		1377.11	-1.00796		1377.11	-2.9718		1377.11	-3.99736		1349.04	-6.01356
		3341.21	-0.95314		1375.18	-1.00851		1375.18	-2.95225		1375.18	-4.00351		1347.11	-6.00745
		3340.73	-0.95343		1373.25	-1.00862		1373.25	-2.93208		1373.25	-4.00919		1345.18	-6.00088
		3340.24	-0.95373		1371.32	-1.00821		1371.32	-2.9115		1371.32	-4.01424		1343.25	-5.99368
		3339.76	-0.95404		1369.39	-1.00754		1369.39	-2.89067		1369.39	-4.01839		1341.32	-5.98557
		3339.28	-0.95435		1367.47	-1.00694		1367.47	-2.86978		1367.47	-4.02147		1339.39	-5.97663
		3338.8	-0.95466		1365.54	-1.00641		1365.54	-2.84903		1365.54	-4.02338		1337.47	-5.96731
		3338.32	-0.95497		1363.61	-1.00588		1363.61	-2.82858		1363.61	-4.02414		1335.54	-5.95809
		3337.83	-0.95529		1361.68	-1.00566		1361.68	-2.80859		1361.68	-4.02384		1333.61	-5.94954
		3337.35	-0.95561		1359.75	-1.00619		1359.75	-2.78922		1359.75	-4.02267		1331.68	-5.94228
		3336.87	-0.95594		1357.82	-1.00746		1357.82	-2.7706		1357.82	-4.02085		1329.75	-5.93685
		3336.39	-0.95627		1355.89	-1.00928		1355.89	-2.75282		1355.89	-4.01842		1327.82	-5.93352
		3335.91	-0.9566		1353.96	-1.01182		1353.96	-2.73599		1353.96	-4.0153		1325.89	-5.93204
		3335.42	-0.95694		1352.04	-1.0153		1352.04	-2.72014		1352.04	-4.01146		1323.96	-5.93153
		3334.94	-0.95729		1350.11	-1.01373		1350.11	-2.70531		1350.11	-4.00681		1322.04	-5.93106
		3334.46	-0.95763		1348.18	-1.01314		1348.18	-2.6915		1348.18	-4.00135		1320.11	-5.93018
		3333.98	-0.95799		1346.25	-1.01358		1346.25	-2.67869		1346.25	-3.9952		1318.18	-5.92879
		3333.49	-0.95835		1344.32	-1.01511		1344.32	-2.66683		1344.32	-3.98863		1316.25	-5.92656
		3333.01	-0.95871		1342.39	-1.01776		1342.39	-2.65586		1342.39	-3.98163		1314.32	-5.92307
		3332.53	-0.95907		1340.46	-1.02167		1340.46	-2.6457		1340.46	-3.97399		1312.39	-5.91811
		3332.05	-0.95944		1338.54	-1.02697		1338.54	-2.63626		1338.54	-3.96561		1310.46	-5.91169
		3331.57	-0.95982		1336.61	-1.03355		1336.61	-2.62743		1336.61	-3.95666		1308.54	-5.90385
		3331.08	-0.9602		1334.68	-1.04142		1334.68	-2.61913		1334.68	-3.94768		1306.61	-5.89469
		3330.6	-0.96058		1332.75	-1.05075		1332.75	-2.61124		1332.75	-3.93941		1304.68	-5.88464
		3330.12	-0.96097		1330.82	-1.06159		1330.82	-2.60367		1330.82	-3.93262		1302.75	-5.87424
		3329.64	-0.96137		1328.89	-1.07393		1328.89	-2.59636		1328.89	-3.9278		1300.82	-5.86358
		3329.16	-0.96177		1326.96	-1.08782		1326.96	-2.58922		1326.96	-3.92497		1298.89	-5.85256
		3328.67	-0.96217		1325.03	-1.10317		1325.03	-2.58221		1325.03	-3.92374		1296.96	-5.84133
		3328.19	-0.96258		1323.11	-1.11992		1323.11	-2.57529		1323.11	-3.92338		1295.03	-5.83013
		3327.71	-0.96299		1321.18	-1.13801		1321.18	-2.56846		1321.18	-3.9231		1293.11	-5.81902
		3327.23	-0.9634		1319.25	-1.15716		1319.25	-2.5617		1319.25	-3.9222		1291.18	-5.80822
		3326.74	-0.96382		1317.32	-1.17708		1317.32	-2.55503		1317.32	-3.92009		1289.25	-5.79806
		3326.26	-0.96425		1315.39	-1.19764		1315.39	-2.54848		1315.39	-3.91631		1287.32	-5.78835
		3325.78	-0.96468		1313.46	-1.2186		1313.46	-2.54209		1313.46	-3.91046		1285.39	-5.77863
		3325.3	-0.96511		1311.53	-1.23968		1311.53	-2.53591		1311.53	-3.90228		1283.46	-5.76875
		3324.82	-0.96554		1309.6	-1.26064		1309.6	-2.52997		1309.6	-3.89182		1281.53	-5.7589
		3324.34	-0.96598		1307.68	-1.2813		1307.68	-2.52438		1307.68	-3.87926		1279.6	-5.74922
		3323.85	-0.96642		1305.75	-1.30145		1305.75	-2.51918		1305.75	-3.86482		1277.68	-5.73979
		3323.37	-0.96687		1303.82	-1.32093		1303.82	-2.5144		1303.82	-3.84887		1275.75	-5.73094
		3322.89	-0.96732		1301.89	-1.33972		1301.89	-2.51007		1301.89	-3.83198		1273.82	-5.72298
		3322.41	-0.96777		1299.96	-1.35777		1299.96	-2.50622		1299.96	-3.81474		1271.89	-5.71576
		3321.92	-0.96822		1298.03	-1.37505		1298.03	-2.50285		1298.03	-3.7977		1269.96	-5.70908
		3321.44	-0.96868		1296.1	-1.39159		1296.1	-2.49998		1296.1	-3.78132		1268.03	-5.70312
		3320.96	-0.96914		1294.17	-1.40738		1294.17	-2.4976		1294.17	-3.76573		1266.1	-5.69794
		3320.48	-0.9696		1292.25	-1.42257		1292.25	-2.49569		1292.25	-3.75083		1264.17	-5.69332
		3319.99	-0.97006		1290.32	-1.4375		1290.32	-2.49422		1290.32	-3.73653		1262.25	-5.68898
		3319.51	-0.97052		1288.39	-1.45243		1288.39	-2.49316		1288.39	-3.72268		1260.32	-5.68466
		3319.03	-0.97099		1286.46	-1.46745		1286.46	-2.49247		1286.46	-3.70908		1258.39	-5.68043
		3318.55	-0.97146		1284.53	-1.48265		1284.53	-2.49211		1284.53	-3.69547		1256.46	-5.6766
		3318.07	-0.97193		1282.6	-1.49811		1282.6	-2.49202		1282.6	-3.68161		1254.53	-5.67347
		3317.59	-0.9724		1280.67	-1.51378		1280.67	-2.49216		1280.67	-3.66759		1252.6	-5.67116
		3317.1	-0.97287		1278.74	-1.52952		1278.74	-2.49247		1278.74	-3.65372		1250.67	-5.66955
		3316.62	-0.97335		1276.82	-1.54515		1276.82	-2.49292		1276.82	-3.64038		1248.74	-5.66823
		3316.14	-0.97382		1274.89	-1.56032		1274.89	-2.49345		1274.89	-3.628		1246.82	-5.66659
		3315.66	-0.9743		1272.96	-1.57466		1272.96	-2.49404		1272.96	-3.61691		1244.89	-5.66429
		3315.17	-0.97478		1271.03	-1.58801		1271.03	-2.49464		1271.03	-3.60726		1242.96	-5.66135
		3314.69	-0.97526		1269.1	-1.60023		1269.1	-2.49522		1269.1	-3.59893		1241.03	-5.65816
		3314.21	-0.97575		1267.17	-1.61131		1267.17	-2.49575		1267.17	-3.59154		1239.1	-5.65556
		3313.73	-0.97623		1265.24	-1.62127		1265.24	-2.49622		1265.24	-3.58466		1237.17	-5.64973
		3313.25	-0.97672		1263.31	-1.62999		1263.31	-2.4966		1263.31	-3.57785		1235.24	-5.64536
		3312.76	-0.9772		1261.39	-1.6374		1261.39	-2.49688		1261.39	-3.57086		1233.31	-5.64389
		3312.28	-0.97769		1259.46	-1.64353		1259.46	-2.49705		1259.46	-3.56367		1231.39	-5.64542
		3311.8	-0.97817		1257.53	-1.64838		1257.53	-2.4971		1257.53	-3.55652		1229.46	-5.64977
		3311.32	-0.97866		1255.6	-1.65192		1255.6	-2.49702		1255.6	-3.5498		1227.53	-5.65676
		3310.84	-0.97915		1253.67	-1.65408		1253.67	-2.49681		1253.67	-3.54385		1225.6	-5.66628
		3310.35	-0.97964		1251.74	-1.6548		1251.74	-2.49648		1251.74	-3.53882		1223.67	-5.67823
		3309.87	-0.98013		1249.81	-1.65396		1249.81	-2.49603		1249.81	-3.5346		1221.74	-5.69241
		3309.39	-0.98062		1247.88	-1.6514		1247.88	-2.49545		1247.88	-3.53092		1219.81	-5.70844
		3308.91	-0.9811		1245.96	-1.64703		1245.96	-2.49475		1245.96	-3.52736		1217.88	-5.72596
		3308.42	-0.98159		1244.03	-1.64088		1244.03	-2.49395		1244.03	-3.51874		1215.96	-5.74458
		3307.94	-0.98208		1242.1	-1.63319		1242.1	-2.49305		1242.1	-3.50889		1214.03	-5.76375
		3307.46	-0.98256		1240.17	-1.62423		1240.17	-2.49207		1240.17	-3.49928		1212.1	-5.78312
		3306.98	-0.98305		1238.24	-1.61427		1238.24	-2.49102		1238.24	-3.49088		1210.17	-5.80271
		3306.5	-0.98353		1236.31	-1.60354		1236.31	-2.48991		1236.31	-3.48476		1208.24	-5.82258
		3306.01	-0.98401		1234.38	-1.59211		1234.38	-2.48877		1234.38	-3.48166		1206.31	-5.8426
		3305.53	-0.98448		1232.46	-1.58		1232.46	-2.48763		1232.46	-3.48202		1204.38	-5.86271
		3305.05	-0.98496		1230.53	-1.56718		1230.53	-2.4865		1230.53	-3.48623		1202.46	-5.88314
		3304.57	-0.98543		1228.6	-1.55367		1228.6	-2.48541		1228.6	-3.49453		1200.53	-5.90436
		3304.09	-0.9859		1226.67	-1.5395		1226.67	-2.4844		1226.67	-3.50683		1198.6	-5.92682
		3303.6	-0.98636		1224.74	-1.52477		1224.74	-2.48348		1224.74	-3.52274		1196.67	-5.9508
		3303.12	-0.98683		1222.81	-1.50955		1222.81	-2.48268		1222.81	-3.54168		1194.74	-5.97636
		3302.64	-0.98729		1220.88	-1.49387		1220.88	-2.48204		1220.88	-3.5629		1192.81	-6.00351
		3302.16	-0.98774		1218.95	-1.47774		1218.95	-2.48158		1218.95	-3.58563		1190.88	-6.03204
		3301.67	-0.9882		1217.03	-1.46116		1217.03	-2.48132		1217.03	-3.60929		1188.95	-6.06167
		3301.19	-0.98864		1215.1	-1.44419		1215.1	-2.48129		1215.1	-3.63333		1187.03	-6.09172
		3300.71	-0.98909		1213.17	-1.42686		1213.17	-2.4815		1213.17	-3.65744		1185.1	-6.12112
		3300.23	-0.98953		1211.24	-1.40916		1211.24	-2.48197		1211.24	-3.68152		1183.17	-6.14885
		3299.75	-0.98996		1209.31	-1.39108		1209.31	-2.48265		1209.31	-3.70554		1181.24	-6.17437
		3299.26	-0.99039		1207.38	-1.37259		1207.38	-2.48356		1207.38	-3.7295		1179.31	-6.19747
		3298.78	-0.99082		1205.45	-1.35369		1205.45	-2.48467		1205.45	-3.75353		1177.38	-6.21784
		3298.3	-0.99123		1203.52	-1.33437		1203.52	-2.48599		1203.52	-3.77787		1175.45	-6.23509
		3297.82	-0.99165		1201.6	-1.31466		1201.6	-2.48749		1201.6	-3.80274		1173.52	-6.24877
		3297.34	-0.99205		1199.67	-1.29465		1199.67	-2.48917		1199.67	-3.82837		1171.6	-6.25852
		3296.85	-0.99245		1197.74	-1.2745		1197.74	-2.491		1197.74	-3.85513		1169.67	-6.26433
		3296.37	-0.99283		1195.81	-1.25441		1195.81	-2.49297		1195.81	-3.88357		1167.74	-6.26643
		3295.89	-0.99321		1193.88	-1.23459		1193.88	-2.49506		1193.88	-3.91419		1165.81	-6.26519
		3295.41	-0.99359		1191.95	-1.21531		1191.95	-2.49725		1191.95	-3.94727		1163.88	-6.26119
		3294.92	-0.99395		1190.02	-1.19686		1190.02	-2.49954		1190.02	-3.98271		1161.95	-6.25503
		3294.44	-0.99431		1188.09	-1.17949		1188.09	-2.50189		1188.09	-4.0199		1160.02	-6.24705
		3293.96	-0.99465		1186.17	-1.16346		1186.17	-2.50431		1186.17	-4.05797		1158.09	-6.23724
		3293.48	-0.99499		1184.24	-1.14897		1184.24	-2.50678		1184.24	-4.09602		1156.17	-6.22519
		3293	-0.99532		1182.31	-1.13623		1182.31	-2.5093		1182.31	-4.1331		1154.24	-6.20998
		3292.51	-0.99564		1180.38	-1.12537		1180.38	-2.51187		1180.38	-4.16818		1152.31	-6.19071
		3292.03	-0.99595		1178.45	-1.11648		1178.45	-2.51449		1178.45	-4.20033		1150.38	-6.16731
		3291.55	-0.99626		1176.52	-1.1096		1176.52	-2.51715		1176.52	-4.2287		1148.45	-6.1405
		3291.07	-0.99655		1174.59	-1.10473		1174.59	-2.51986		1174.59	-4.25254		1146.52	-6.11093
		3290.59	-0.99684		1172.66	-1.10182		1172.66	-2.52261		1172.66	-4.27141		1144.59	-6.07903
		3290.1	-0.99711		1170.74	-1.1008		1170.74	-2.5254		1170.74	-4.28524		1142.66	-6.04547
		3289.62	-0.99738		1168.81	-1.09624		1168.81	-2.52824		1168.81	-4.29417		1140.74	-6.01101
		3289.14	-0.99764		1166.88	-1.07873		1166.88	-2.53111		1166.88	-4.29869		1138.81	-5.97625
		3288.66	-0.99788		1164.95	-1.06297		1164.95	-2.53404		1164.95	-4.29944		1136.88	-5.94149
		3288.17	-0.99812		1163.02	-1.04894		1163.02	-2.53699		1163.02	-4.29702		1134.95	-5.90685
		3287.69	-0.99834		1161.09	-1.03658		1161.09	-2.53997		1161.09	-4.29178		1133.02	-5.87269
		3287.21	-0.99856		1159.16	-1.02582		1159.16	-2.54297		1159.16	-4.28381		1131.09	-5.8397
		3286.73	-0.99876		1157.23	-1.0166		1157.23	-2.54598		1157.23	-4.27293		1129.16	-5.80854
		3286.25	-0.99895		1155.31	-1.00888		1155.31	-2.54897		1155.31	-4.25866		1127.23	-5.7797
		3285.76	-0.99912		1153.38	-1.00259		1153.38	-2.55194		1153.38	-4.24047		1125.31	-5.75376
		3285.28	-0.99928		1151.45	-0.99771		1151.45	-2.55487		1151.45	-4.21802		1123.38	-5.73176
		3284.8	-0.99943		1149.52	-0.99418		1149.52	-2.55775		1149.52	-4.19128		1121.45	-5.71466
		3284.32	-0.99957		1147.59	-0.99197		1147.59	-2.56055		1147.59	-4.16069		1119.52	-5.70303
		3283.84	-0.9997		1145.66	-0.99045		1145.66	-2.56326		1145.66	-4.12718		1117.59	-5.6977
		3283.35	-0.99981		1143.73	-0.98862		1143.73	-2.56588		1143.73	-4.09166		1115.66	-5.70017
		3282.87	-0.99991		1141.81	-0.98799		1141.81	-2.56838		1141.81	-4.05453		1113.73	-5.71182
		3282.39	-0.99999		1139.88	-0.98846		1139.88	-2.57075		1139.88	-4.01581		1111.81	-5.73323
		3281.91	-1.00006		1137.95	-0.98987		1137.95	-2.57299		1137.95	-3.97557		1109.88	-5.76269
		3281.43	-1.00012		1136.02	-0.99197		1136.02	-2.57508		1136.02	-3.93415		1107.95	-5.80143
		3280.94	-1.00016		1134.09	-0.99448		1134.09	-2.57702		1134.09	-3.89193		1106.02	-5.84862
		3280.46	-1.00018		1132.16	-1.00742		1132.16	-2.5788		1132.16	-3.8491		1104.09	-5.90274
		3279.98	-1.0002		1130.23	-1.01947		1130.23	-2.58043		1130.23	-3.80581		1102.16	-5.96236
		3279.5	-1.00019		1128.3	-1.0293		1128.3	-2.58189		1128.3	-3.76226		1100.23	-6.02609
		3279.01	-1.00017		1126.38	-1.03592		1126.38	-2.58317		1126.38	-3.71891		1098.3	-6.09251
		3278.53	-1.00014		1124.45	-1.03892		1124.45	-2.58429		1124.45	-3.6768		1096.38	-6.16068
		3278.05	-1.00009		1122.52	-1.03873		1122.52	-2.58521		1122.52	-3.63753		1094.45	-6.2303
		3277.57	-1.00003		1120.59	-1.0364		1120.59	-2.58595		1120.59	-3.60284		1092.52	-6.30137
		3277.09	-0.99995		1118.66	-1.03335		1118.66	-2.5865		1118.66	-3.57456		1090.59	-6.37399
		3276.6	-0.99986		1116.73	-1.03106		1116.73	-2.58684		1116.73	-3.54656		1088.66	-6.44879
		3276.12	-0.99975		1114.8	-1.03078		1114.8	-2.58697		1114.8	-3.52799		1086.73	-6.52687
		3275.64	-0.99963		1112.87	-1.03326		1112.87	-2.58688		1112.87	-3.52136		1084.8	-6.60896
		3275.16	-0.99949		1110.95	-1.03854		1110.95	-2.58657		1110.95	-3.52743		1082.87	-6.69493
		3274.68	-0.99933		1109.02	-1.04599		1109.02	-2.58602		1109.02	-3.54397		1080.95	-6.78401
		3274.19	-0.99916		1107.09	-1.05452		1107.09	-2.58524		1107.09	-3.57272		1079.02	-6.87496
		3273.71	-0.99897		1105.16	-1.06286		1105.16	-2.58421		1105.16	-3.61303		1077.09	-6.96638
		3273.23	-0.99876		1103.23	-1.06974		1103.23	-2.58295		1103.23	-3.66336		1075.16	-7.05713
		3272.75	-0.99854		1101.3	-1.07426		1101.3	-2.58144		1101.3	-3.72186		1073.23	-7.14633
		3272.26	-0.9983		1099.37	-1.07592		1099.37	-2.57972		1099.37	-3.78654		1071.3	-7.23262
		3271.78	-0.99804		1097.44	-1.0742		1097.44	-2.57778		1097.44	-3.85556		1069.37	-7.31421
		3271.3	-0.99776		1095.52	-1.06826		1095.52	-2.57563		1095.52	-3.92747		1067.44	-7.38952
		3270.82	-0.99747		1093.59	-1.05734		1093.59	-2.57331		1093.59	-4.00128		1065.52	-7.45763
		3270.34	-0.99716		1091.66	-1.14359		1091.66	-2.57083		1091.66	-4.07673		1063.59	-7.51793
		3269.85	-0.99683		1089.73	-1.26784		1089.73	-2.56822		1089.73	-4.15445		1061.66	-7.56975
		3269.37	-0.99648		1087.8	-1.38618		1087.8	-2.56551		1087.8	-4.23564		1059.73	-7.61234
		3268.89	-0.99611		1085.87	-1.49839		1085.87	-2.56273		1085.87	-4.32169		1057.8	-7.64507
		3268.41	-0.99573		1083.94	-1.60417		1083.94	-2.5599		1083.94	-4.41364		1055.87	-7.66815
		3267.93	-0.99533		1082.01	-1.7032		1082.01	-2.55706		1082.01	-4.51168		1053.94	-7.68193
		3267.44	-0.99491		1080.09	-1.7953		1080.09	-2.55423		1080.09	-4.61498		1052.01	-7.6861
		3266.96	-0.99448		1078.16	-1.88034		1078.16	-2.55145		1078.16	-4.72191		1050.09	-7.67997
		3266.48	-0.99402		1076.23	-1.95812		1076.23	-2.54873		1076.23	-4.83046		1048.16	-7.66332
		3266	-0.99355		1074.3	-2.02834		1074.3	-2.54609		1074.3	-4.93852		1046.23	-7.63646
		3265.51	-0.99306		1072.37	-2.09069		1072.37	-2.54346		1072.37	-5.04406		1044.3	-7.59966
		3265.03	-0.99255		1070.44	-2.14484		1070.44	-2.54087		1070.44	-5.1452		1042.37	-7.55313
		3264.55	-0.99203		1068.51	-2.19061		1068.51	-2.53835		1068.51	-5.24026		1040.44	-7.49775
		3264.07	-0.99149		1066.58	-2.2278		1066.58	-2.53591		1066.58	-5.32776		1038.51	-7.43577
		3263.59	-0.99093		1064.66	-2.25628		1064.66	-2.53356		1064.66	-5.40661		1036.58	-7.3704
		3263.1	-0.99036		1062.73	-2.27607		1062.73	-2.53131		1062.73	-5.47624		1034.66	-7.30418
		3262.62	-0.98976		1060.8	-2.28731		1060.8	-2.52916		1060.8	-5.53652		1032.73	-7.23804
		3262.14	-0.98915		1058.87	-2.29037		1058.87	-2.52713		1058.87	-5.58747		1030.8	-7.17207
		3261.66	-0.98853		1056.94	-2.28598		1056.94	-2.52519		1056.94	-5.62874		1028.87	-7.10624
		3261.18	-0.98788		1055.01	-2.27517		1055.01	-2.52336		1055.01	-5.6596		1026.94	-7.04011
		3260.69	-0.98723		1053.08	-2.2593		1053.08	-2.52162		1053.08	-5.67947		1025.01	-6.97248
		3260.21	-0.98655		1051.16	-2.23977		1051.16	-2.51998		1051.16	-5.688		1023.08	-6.90198
		3259.73	-0.98586		1049.23	-2.21769		1049.23	-2.51843		1049.23	-5.6847		1021.16	-6.82821
		3259.25	-0.98515		1047.3	-2.19375		1047.3	-2.51696		1047.3	-5.66891		1019.23	-6.75196
		3258.76	-0.98443		1045.37	-2.16814		1045.37	-2.51556		1045.37	-5.6402		1017.3	-6.67455
		3258.28	-0.98369		1043.44	-2.14084		1043.44	-2.51425		1043.44	-5.5988		1015.37	-6.59708
		3257.8	-0.98294		1041.51	-2.11199		1041.51	-2.51301		1041.51	-5.54568		1013.44	-6.52031
		3257.32	-0.98218		1039.58	-2.08203		1039.58	-2.51184		1039.58	-5.48254		1011.51	-6.44489
		3256.84	-0.98139		1037.65	-2.05142		1037.65	-2.51075		1037.65	-5.41195		1009.58	-6.37159
		3256.35	-0.9806		1035.73	-2.02049		1035.73	-2.50974		1035.73	-5.33708		1007.65	-6.30134
		3255.87	-0.97979		1033.8	-1.98947		1033.8	-2.50881		1033.8	-5.26079		1005.73	-6.23487
		3255.39	-0.97896		1031.87	-1.95826		1031.87	-2.50799		1031.87	-5.18506		1003.8	-6.17238
		3254.91	-0.97812		1029.94	-1.92638		1029.94	-2.50726		1029.94	-5.11106		1001.87	-6.11394
		3254.43	-0.97726		1028.01	-1.89344		1028.01	-2.50662		1028.01	-5.03922		999.939	-6.05981
		3253.94	-0.97639		1026.08	-1.85925		1026.08	-2.50605		1026.08	-4.96903		998.01	-6.01034
		3253.46	-0.9755		1024.15	-1.82371		1024.15	-2.50554		1024.15	-4.89915		996.082	-5.96548
		3252.98	-0.97459		1022.22	-1.78676		1022.22	-2.50509		1022.22	-4.82801		994.153	-5.92451
		3252.5	-0.97367		1020.3	-1.74844		1020.3	-2.50467		1020.3	-4.75451		992.224	-5.88646
		3252.01	-0.97274		1018.37	-1.70894		1018.37	-2.50427		1018.37	-4.67835		990.295	-5.85018
		3251.53	-0.97179		1016.44	-1.66852		1016.44	-2.50389		1016.44	-4.60007		988.367	-5.8144
		3251.05	-0.97082		1014.51	-1.6277		1014.51	-2.5035		1014.51	-4.52058		986.438	-5.77823
		3250.57	-0.96985		1012.58	-1.58728		1012.58	-2.50309		1012.58	-4.44114		984.509	-5.7455
		3250.09	-0.96885		1010.65	-1.54802		1010.65	-2.50265		1010.65	-4.36295		982.581	-5.72066
		3249.6	-0.96785		1008.72	-1.51051		1008.72	-2.50217		1008.72	-4.2867		980.652	-5.69951
		3249.12	-0.96682		1006.79	-1.47531		1006.79	-2.50163		1006.79	-4.21278		978.723	-5.68445
		3248.64	-0.96579		1004.87	-1.44281		1004.87	-2.50102		1004.87	-4.14176		976.794	-5.67689
		3248.16	-0.96474		1002.94	-1.41311		1002.94	-2.50034		1002.94	-4.07428		974.866	-5.67665
		3247.68	-0.96368		1001.01	-1.38624		1001.01	-2.49957		1001.01	-4.01092		972.937	-5.68282
		3247.19	-0.9626		999.079	-1.36217		999.079	-2.49872		999.079	-3.95223		971.008	-5.69466
		3246.71	-0.96151		997.151	-1.34076		997.151	-2.49777		997.151	-3.89874		969.079	-5.71138
		3246.23	-0.96041		995.222	-1.32174		995.222	-2.49673		995.222	-3.8509		967.151	-5.73154
		3245.75	-0.9593		993.293	-1.30466		993.293	-2.49558		993.293	-3.80856		965.222	-5.75362
		3245.26	-0.95818		991.365	-1.28912		991.365	-2.49434		991.365	-3.7707		963.293	-5.77631
		3244.78	-0.95704		989.436	-1.27486		989.436	-2.493		989.436	-3.73561		961.365	-5.79846
		3244.3	-0.95589		987.507	-1.26166		987.507	-2.49155		987.507	-3.70093		959.436	-5.81908
		3243.82	-0.95473		985.578	-1.24921		985.578	-2.49001		985.578	-3.66445		957.507	-5.8373
		3243.34	-0.95356		983.65	-1.23715		983.65	-2.48838		983.65	-3.62534		955.578	-5.85261
		3242.85	-0.95238		981.721	-1.22517		981.721	-2.48664		981.721	-3.58482		953.65	-5.86471
		3242.37	-0.95119		979.792	-1.21299		979.792	-2.4848		979.792	-3.54599		951.721	-5.87311
		3241.89	-0.94998		977.863	-1.20048		977.863	-2.48286		977.863	-3.51267		949.792	-5.87754
		3241.41	-0.94876		975.935	-1.1881		975.935	-2.48082		975.935	-3.49367		947.863	-5.87861
		3240.93	-0.94754		974.006	-1.17585		974.006	-2.47877		974.006	-3.49454		945.935	-5.87758
		3240.44	-0.9463		972.077	-1.16353		972.077	-2.47674		972.077	-3.50276		944.006	-5.87627
		3239.96	-0.94505		970.149	-1.15085		970.149	-2.47473		970.149	-3.51709		942.077	-5.87648
		3239.48	-0.94378		968.22	-1.13754		968.22	-2.47277		968.22	-3.53636		940.149	-5.87876
		3239	-0.94251		966.291	-1.12323		966.291	-2.47087		966.291	-3.5594		938.22	-5.88227
		3238.51	-0.94123		964.362	-1.10762		964.362	-2.46905		964.362	-3.58487		936.291	-5.88591
		3238.03	-0.93994		962.434	-1.09071		962.434	-2.46732		962.434	-3.61124		934.362	-5.88949
		3237.55	-0.93864		960.505	-1.07291		960.505	-2.4657		960.505	-3.63688		932.434	-5.89352
		3237.07	-0.93733		958.576	-1.05484		958.576	-2.46421		958.576	-3.66056		930.505	-5.89824
		3236.59	-0.93601		956.648	-1.03722		956.648	-2.46285		956.648	-3.68158		928.576	-5.90364
		3236.1	-0.93468		954.719	-1.02107		954.719	-2.46166		954.719	-3.69945		926.648	-5.91004
		3235.62	-0.93335		952.79	-1.00749		952.79	-2.46063		952.79	-3.71366		924.719	-5.91837
		3235.14	-0.932		950.861	-0.99726		950.861	-2.45979		950.861	-3.7239		922.79	-5.92973
		3234.66	-0.93065		948.933	-0.99075		948.933	-2.45914		948.933	-3.73026		920.861	-5.94437
		3234.18	-0.92929		947.004	-0.9881		947.004	-2.4587		947.004	-3.73333		918.933	-5.96175
		3233.69	-0.92792		945.075	-0.98931		945.075	-2.45847		945.075	-3.73436		917.004	-5.98158
		3233.21	-0.92654		943.146	-0.99449		943.146	-2.45846		943.146	-3.73518		915.075	-6.00342
		3232.73	-0.92516		941.218	-0.99638		941.218	-2.45867		941.218	-3.73751		913.146	-6.02581
		3232.25	-0.92377		939.289	-1.00015		939.289	-2.45909		939.289	-3.74198		911.218	-6.04635
		3231.76	-0.92237		937.36	-1.00499		937.36	-2.45974		937.36	-3.74821		909.289	-6.06274
		3231.28	-0.92097		935.432	-1.01102		935.432	-2.46057		935.432	-3.75544		907.36	-6.07375
		3230.8	-0.91955		933.503	-1.0184		933.503	-2.46155		933.503	-3.76305		905.432	-6.0795
		3230.32	-0.91814		931.574	-1.01437		931.574	-2.46268		931.574	-3.7707		903.503	-6.0808
		3229.84	-0.91671		929.645	-1.01162		929.645	-2.46391		929.645	-3.77833		901.574	-6.07844
		3229.35	-0.91528		927.717	-1.01044		927.717	-2.46525		927.717	-3.78618		899.645	-6.07274
		3228.87	-0.91384		925.788	-1.01068		925.788	-2.46666		925.788	-3.79459		897.717	-6.06393
		3228.39	-0.91239		923.859	-1.01209		923.859	-2.46813		923.859	-3.80411		895.788	-6.05277
		3227.91	-0.91094		921.93	-1.01431		921.93	-2.46963		921.93	-3.8155		893.859	-6.04093
		3227.43	-0.90947		920.002	-1.01699		920.002	-2.47116		920.002	-3.82961		891.93	-6.03075
		3226.94	-0.90801		918.073	-1.01984		918.073	-2.47272		918.073	-3.84719		890.002	-6.02454
		3226.46	-0.90653		916.144	-1.02261		916.144	-2.47427		916.144	-3.86844		888.073	-6.02421
		3225.98	-0.90506		914.216	-1.02522		914.216	-2.47581		914.216	-3.8924		886.144	-6.03037
		3225.5	-0.90357		912.287	-1.02767		912.287	-2.47731		912.287	-3.91693		884.216	-6.04221
		3225.01	-0.90208		910.358	-1.03		910.358	-2.47875		910.358	-3.93943		882.287	-6.0577
		3224.53	-0.90059		908.429	-1.03226		908.429	-2.48011		908.429	-3.95772		880.358	-6.07388
		3224.05	-0.89908		906.501	-1.03445		906.501	-2.48139		906.501	-3.97071		878.429	-6.08791
		3223.57	-0.89758		904.572	-1.03659		904.572	-2.48258		904.572	-3.97861		876.501	-6.09811
		3223.09	-0.89607		902.643	-1.03864		902.643	-2.48366		902.643	-3.98234		874.572	-6.10356
		3222.6	-0.89456		900.714	-1.04061		900.714	-2.48465		900.714	-3.9825		872.643	-6.10388
		3222.12	-0.89304		898.786	-1.0425		898.786	-2.48555		898.786	-3.97926		870.714	-6.09938
		3221.64	-0.89151		896.857	-1.04424		896.857	-2.48634		896.857	-3.97287		868.786	-6.09087
		3221.16	-0.88999		894.928	-1.04582		894.928	-2.48705		894.928	-3.96398		866.857	-6.07906
		3220.68	-0.88845		893	-1.04728		893	-2.48769		893	-3.95389		864.928	-6.06431
		3220.19	-0.88692		891.071	-1.04865		891.071	-2.48824		891.071	-3.94475		863	-6.04667
		3219.71	-0.88538		889.142	-1.04999		889.142	-2.48873		889.142	-3.93937		861.071	-6.02647
		3219.23	-0.88383		887.213	-1.05129		887.213	-2.48917		887.213	-3.94052		859.142	-6.00436
		3218.75	-0.88228		885.285	-1.05253		885.285	-2.48956		885.285	-3.94984		857.213	-5.98038
		3218.26	-0.88073		883.356	-1.05368		883.356	-2.48991		883.356	-3.96702		855.285	-5.95434
		3217.78	-0.87917		881.427	-1.05467		881.427	-2.49023		881.427	-3.98927		853.356	-5.92691
		3217.3	-0.87761		879.499	-1.05548		879.499	-2.49052		879.499	-4.01222		851.427	-5.899
		3216.82	-0.87605		877.57	-1.05606		877.57	-2.4908		877.57	-4.0318		849.499	-5.87118
		3216.34	-0.87448		875.641	-1.05643		875.641	-2.49105		875.641	-4.04569		847.57	-5.84445
		3215.85	-0.87291		873.712	-1.05659		873.712	-2.49131		873.712	-4.05329		845.641	-5.8197
		3215.37	-0.87133		871.784	-1.05656		871.784	-2.49155		871.784	-4.05494		843.712	-5.79709
		3214.89	-0.86975		869.855	-1.05635		869.855	-2.4918		869.855	-4.05128		841.784	-5.77717
		3214.41	-0.86817		867.926	-1.05593		867.926	-2.49204		867.926	-4.04305		839.855	-5.76055
		3213.93	-0.86659		865.997	-1.05532		865.997	-2.49226		865.997	-4.03102		837.926	-5.74717
		3213.44	-0.865		864.069	-1.05455		864.069	-2.49248		864.069	-4.01578		835.997	-5.73654
		3212.96	-0.86341		862.14	-1.05372		862.14	-2.49267		862.14	-3.99769		834.069	-5.72813
		3212.48	-0.86181		860.211	-1.05294		860.211	-2.49285		860.211	-3.97702		832.14	-5.72129
		3212	-0.86022		858.283	-1.05232		858.283	-2.493		858.283	-3.95366		830.211	-5.71559
		3211.51	-0.85862		856.354	-1.05196		856.354	-2.49313		856.354	-3.9272		828.283	-5.71108
		3211.03	-0.85702		854.425	-1.05194		854.425	-2.49323		854.425	-3.89755		826.354	-5.70754
		3210.55	-0.85542		852.496	-1.05225		852.496	-2.49329		852.496	-3.86522		824.425	-5.70417
		3210.07	-0.85381		850.568	-1.05281		850.568	-2.49333		850.568	-3.8312		822.496	-5.70123
		3209.59	-0.85221		848.639	-1.05351		848.639	-2.49332		848.639	-3.79672		820.568	-5.69858
		3209.1	-0.8506		846.71	-1.05424		846.71	-2.49328		846.71	-3.76288		818.639	-5.69275
		3208.62	-0.84899		844.781	-1.05484		844.781	-2.49321		844.781	-3.7305		816.71	-5.69089
		3208.14	-0.84737		842.853	-1.05522		842.853	-2.4931		842.853	-3.70026		814.781	-5.69226
		3207.66	-0.84576		840.924	-1.0554		840.924	-2.49295		840.924	-3.67275		812.853	-5.69616
		3207.18	-0.84414		838.995	-1.05538		838.995	-2.49278		838.995	-3.6483		810.924	-5.70252
		3206.69	-0.84252		837.067	-1.05515		837.067	-2.49257		837.067	-3.62686		808.995	-5.71064
		3206.21	-0.8409		835.138	-1.05474		835.138	-2.49234		835.138	-3.60829		807.067	-5.72019
		3205.73	-0.83928		833.209	-1.05419		833.209	-2.49209		833.209	-3.59224		805.138	-5.73033
		3205.25	-0.83765		831.28	-1.05352		831.28	-2.49183		831.28	-3.57796		803.209	-5.74043
		3204.76	-0.83603		829.352	-1.05276		829.352	-2.49156		829.352	-3.56474		801.28	-5.75058
		3204.28	-0.8344		827.423	-1.05195		827.423	-2.49129		827.423	-3.55231		799.352	-5.76067
		3203.8	-0.83277		825.494	-1.05106		825.494	-2.49103		825.494	-3.54164		797.423	-5.77019
		3203.32	-0.83113		823.565	-1.0501		823.565	-2.4908		823.565	-3.53229		795.494	-5.77863
		3202.84	-0.8295		821.637	-1.04909		821.637	-2.49058		821.637	-3.52478		793.565	-5.78624
		3202.35	-0.82786		819.708	-1.04798		819.708	-2.49036		819.708	-3.52021		791.637	-5.7939
		3201.87	-0.82622		817.779	-1.04678		817.779	-2.49013		817.779	-3.5194		789.708	-5.80212
		3201.39	-0.82458		815.851	-1.04534		815.851	-2.48992		815.851	-3.52255		787.779	-5.81151
		3200.91	-0.82293		813.922	-1.04364		813.922	-2.48972		813.922	-3.52935		785.851	-5.82253
		3200.43	-0.82128		811.993	-1.04178		811.993	-2.48956		811.993	-3.53711		783.922	-5.83499
		3199.94	-0.81963		810.064	-1.03977		810.064	-2.48944		810.064	-3.54024		781.993	-5.84845
		3199.46	-0.81798		808.136	-1.0376		808.136	-2.48937		808.136	-3.54635		780.064	-5.86242
		3198.98	-0.81633		806.207	-1.03525		806.207	-2.48935		806.207	-3.55441		778.136	-5.87587
		3198.5	-0.81468		804.278	-1.03273		804.278	-2.48938		804.278	-3.56292		776.207	-5.88792
		3198.01	-0.81303		802.35	-1.03362		802.35	-2.48945		802.35	-3.57123		774.278	-5.89799
		3197.53	-0.81137		800.421	-1.03504		800.421	-2.48956		800.421	-3.57928		772.35	-5.90586
		3197.05	-0.80972		798.492	-1.03629		798.492	-2.4897		798.492	-3.58694		770.421	-5.91178
		3196.57	-0.80807		796.563	-1.03736		796.563	-2.48988		796.563	-3.59431		768.492	-5.91594
		3196.09	-0.80642		794.635	-1.03821		794.635	-2.49008		794.635	-3.60159		766.563	-5.91878
		3195.6	-0.80477		792.706	-1.03879		792.706	-2.4903		792.706	-3.60872		764.635	-5.92153
		3195.12	-0.80311		790.777	-1.0391		790.777	-2.49054		790.777	-3.61578		762.706	-5.92521
		3194.64	-0.80146		788.848	-1.0391		788.848	-2.49077		788.848	-3.6233		760.777	-5.92981
		3194.16	-0.79981		786.92	-1.03878		786.92	-2.491		786.92	-3.63196		758.848	-5.93468
		3193.68	-0.79815		784.991	-1.03815		784.991	-2.49121		784.991	-3.6421		756.92	-5.93927
		3193.19	-0.7965		783.062	-1.03724		783.062	-2.49139		783.062	-3.65368		754.991	-5.94331
		3192.71	-0.79485		781.134	-1.03605		781.134	-2.49155		781.134	-3.6664		753.062	-5.9471
		3192.23	-0.79319		779.205	-1.03464		779.205	-2.49167		779.205	-3.67971		751.134	-5.95119
		3191.75	-0.79154		777.276	-1.03303		777.276	-2.49175		777.276	-3.69297		749.205	-5.9557
		3191.26	-0.78989		775.347	-1.03128		775.347	-2.49177		775.347	-3.70537		747.276	-5.96103
		3190.78	-0.78823		773.419	-1.02948		773.419	-2.49174		773.419	-3.71605		745.347	-5.96773
		3190.3	-0.78658		771.49	-1.02776		771.49	-2.49165		771.49	-3.72461		743.419	-5.97532
		3189.82	-0.78493		769.561	-1.02618		769.561	-2.49151		769.561	-3.73127		741.49	-5.98342
		3189.34	-0.78328		767.632	-1.02508		767.632	-2.4913		767.632	-3.73625		739.561	-5.99267
		3188.85	-0.78162		765.704	-1.02551		765.704	-2.49105		765.704	-3.73998		737.632	-6.00305
		3188.37	-0.77997		763.775	-1.02145		763.775	-2.49075		763.775	-3.74312		735.704	-6.01319
		3187.89	-0.77832		761.846	-1.01612		761.846	-2.49042		761.846	-3.74611		733.775	-6.02235
		3187.41	-0.77667		759.918	-1.01149		759.918	-2.49005		759.918	-3.7491		731.846	-6.03067
		3186.93	-0.77502		757.989	-1.00766		757.989	-2.48967		757.989	-3.75233		729.918	-6.03794
		3186.44	-0.77337		756.06	-1.00432		756.06	-2.48927		756.06	-3.75609		727.989	-6.04447
		3185.96	-0.77172		754.131	-1.00138		754.131	-2.48887		754.131	-3.76054		726.06	-6.05216
		3185.48	-0.77007		752.203	-0.99887		752.203	-2.48848		752.203	-3.76558		724.131	-6.06252
		3185	-0.76842		750.274	-0.99678		750.274	-2.48812		750.274	-3.77094		722.203	-6.07465
		3184.51	-0.76678		748.345	-0.99509		748.345	-2.48778		748.345	-3.77664		720.274	-6.08636
		3184.03	-0.76513		746.416	-0.99382		746.416	-2.48749		746.416	-3.78293		718.345	-6.09592
		3183.55	-0.76349		744.488	-0.99298		744.488	-2.48725		744.488	-3.79003		716.416	-6.10213
		3183.07	-0.76186		742.559	-0.99253		742.559	-2.48708		742.559	-3.79818		714.488	-6.10514
		3182.59	-0.76022		740.63	-0.9924		740.63	-2.48697		740.63	-3.80761		712.559	-6.10597
		3182.1	-0.75859		738.702	-0.9927		738.702	-2.48694		738.702	-3.81819		710.63	-6.10508
		3181.62	-0.75696		736.773	-0.99335		736.773	-2.48699		736.773	-3.82935		708.702	-6.1026
		3181.14	-0.75533		734.844	-0.9943		734.844	-2.48712		734.844	-3.84035		706.773	-6.09893
		3180.66	-0.7537		732.915	-0.99549		732.915	-2.48732		732.915	-3.85068		704.844	-6.09469
		3180.18	-0.75208		730.987	-0.99687		730.987	-2.48761		730.987	-3.86008		702.915	-6.09038
		3179.69	-0.75045		729.058	-0.99839		729.058	-2.48799		729.058	-3.86872		700.987	-6.08607
		3179.21	-0.74883		727.129	-1.00004		727.129	-2.48844		727.129	-3.87717		699.058	-6.08168
		3178.73	-0.74721		725.201	-1.00189		725.201	-2.48896		725.201	-3.88637		697.129	-6.07815
		3178.25	-0.74559		723.272	-1.00398		723.272	-2.48956		723.272	-3.89712		695.201	-6.07649
		3177.76	-0.74397		721.343	-1.0063		721.343	-2.49021		721.343	-3.9092		693.272	-6.07642
		3177.28	-0.74236		719.414	-1.00877		719.414	-2.49091		719.414	-3.92104		691.343	-6.07705
		3176.8	-0.74075		717.486	-1.01123		717.486	-2.49164		717.486	-3.93027		689.414	-6.07763
		3176.32	-0.73914		715.557	-1.0136		715.557	-2.49239		715.557	-3.93525		687.486	-6.07762
		3175.84	-0.73753		713.628	-1.01585		713.628	-2.49311		713.628	-3.93728		685.557	-6.07625
		3175.35	-0.73593		711.699	-1.01788		711.699	-2.49379		711.699	-3.93736		683.628	-6.07268
		3174.87	-0.73433		709.771	-1.01955		709.771	-2.49441		709.771	-3.93556		681.699	-6.06708
		3174.39	-0.73273		707.842	-1.02081		707.842	-2.49494		707.842	-3.93239		679.771	-6.06028
		3173.91	-0.73114		705.913	-1.02176		705.913	-2.49537		705.913	-3.92864		677.842	-6.05307
		3173.43	-0.72956		703.985	-1.02259		703.985	-2.49569		703.985	-3.92466		675.913	-6.04653
		3172.94	-0.72798		702.056	-1.02347		702.056	-2.49589		702.056	-3.92072		673.985	-6.04112
		3172.46	-0.7264		700.127	-1.02459		700.127	-2.49596		700.127	-3.91725		672.056	-6.0366
		3171.98	-0.72484		698.198	-1.02608		698.198	-2.4959		698.198	-3.91479		670.127	-6.03328
		3171.5	-0.72327		696.27	-1.02797		696.27	-2.4957		696.27	-3.91374		668.198	-6.03162
		3171.01	-0.72172		694.341	-1.03018		694.341	-2.49538		694.341	-3.91444		666.27	-6.03128
		3170.53	-0.72017		692.412	-1.03255		692.412	-2.49493		692.412	-3.91694		664.341	-6.03121
		3170.05	-0.71862		690.483	-1.035		690.483	-2.49439		690.483	-3.92069		662.412	-6.03024
		3169.57	-0.71708		688.555	-1.03756		688.555	-2.49374		688.555	-3.92465		660.483	-6.02776
		3169.09	-0.71555		686.626	-1.04024		686.626	-2.49303		686.626	-3.92785		658.555	-6.02411
		3168.6	-0.71402		684.697	-1.04296		684.697	-2.49226		684.697	-3.92963		656.626	-6.01999
		3168.12	-0.7125		682.769	-1.04563		682.769	-2.49146		682.769	-3.92958		654.697	-6.0157
		3167.64	-0.71099		680.84	-1.04822		680.84	-2.49065		680.84	-3.92781		652.769	-6.01107
		3167.16	-0.70948		678.911	-1.05075		678.911	-2.48986		678.911	-3.92487		650.84	-6.00581
		3166.68	-0.70798		676.982	-1.05325		676.982	-2.48909		676.982	-3.92112		648.911	-5.99958
		3166.19	-0.70649		675.054	-1.05569		675.054	-2.48838		675.054	-3.91707		646.982	-5.99244
		3165.71	-0.70501		673.125	-1.05804		673.125	-2.48774		673.125	-3.9137		645.054	-5.98528
		3165.23	-0.70354		671.196	-1.06028		671.196	-2.48718		671.196	-3.91199		643.125	-5.9788
		3164.75	-0.70207		669.268	-1.06244		669.268	-2.48672		669.268	-3.91223		641.196	-5.97207
		3164.26	-0.70062		667.339	-1.06457		667.339	-2.48629		667.339	-3.91386		639.268	-5.96456
		3163.78	-0.69917		665.41	-1.06664		665.41	-2.48592		665.41	-3.91594		637.339	-5.9571
		3163.3	-0.69774		663.481	-1.0686		663.481	-2.48563		663.481	-3.91788		635.41	-5.94942
		3162.82	-0.69631		661.553	-1.07041		661.553	-2.48544		661.553	-3.91944		633.481	-5.94097
		3162.34	-0.69489		659.624	-1.07196		659.624	-2.48535		659.624	-3.9203		631.553	-5.93233
		3161.85	-0.69348		657.695	-1.0732		657.695	-2.48537		657.695	-3.91977		629.624	-5.92374
		3161.37	-0.69208		655.766	-1.07414		655.766	-2.48552		655.766	-3.91711		627.695	-5.91508
		3160.89	-0.69069		653.838	-1.07481		653.838	-2.48579		653.838	-3.91222		625.766	-5.90643
		3160.41	-0.68931		651.909	-1.07523		651.909	-2.48618		651.909	-3.90557		623.838	-5.89763
		3159.93	-0.68794		649.98	-1.07549		649.98	-2.48669		649.98	-3.89759		621.909	-5.8885
		3159.44	-0.68658		648.052	-1.07564		648.052	-2.48732		648.052	-3.88842		619.98	-5.87962
		3158.96	-0.68524		646.123	-1.07557		646.123	-2.48805		646.123	-3.87814		618.052	-5.87254
		3158.48	-0.6839		644.194	-1.07511		644.194	-2.48889		644.194	-3.867		616.123	-5.86799
		3158	-0.68257		642.265	-1.0743		642.265	-2.48982		642.265	-3.85523		614.194	-5.8653
		3157.51	-0.68126		640.337	-1.07331		640.337	-2.49082		640.337	-3.84265		612.265	-5.86304
		3157.03	-0.67996		638.408	-1.07219		638.408	-2.49189		638.408	-3.82886		610.337	-5.86028
		3156.55	-0.67867		636.479	-1.07086		636.479	-2.49303		636.479	-3.81391		608.408	-5.85744
		3156.07	-0.67739		634.55	-1.06915		634.55	-2.49422		634.55	-3.7982		606.479	-5.85472
		3155.59	-0.67613		632.622	-1.06707		632.622	-2.49544		632.622	-3.78178		604.55	-5.85137
		3155.1	-0.67488		630.693	-1.06475		630.693	-2.49669		630.693	-3.76455		602.622	-5.84768
		3154.62	-0.67364		628.764	-1.06222		628.764	-2.49795		628.764	-3.74699		600.693	-5.84526
		3154.14	-0.67241		626.836	-1.05937		626.836	-2.4992		626.836	-3.72975		598.764	-5.84395
		3153.66	-0.6712		624.907	-1.05617		624.907	-2.50042		624.907	-3.71286		596.836	-5.84162
		3153.18	-0.67001		622.978	-1.0526		622.978	-2.5016		622.978	-3.69636		594.907	-5.8373
		3152.69	-0.66883		621.049	-1.04881		621.049	-2.50274		621.049	-3.68068		592.978	-5.83133
		3152.21	-0.66766		619.121	-1.0448		619.121	-2.50381		619.121	-3.66709		591.049	-5.82452
		3151.73	-0.66651		617.192	-1.04043		617.192	-2.5048		617.192	-3.65715		589.121	-5.81622
		3151.25	-0.66538		615.263	-1.03576		615.263	-2.50571		615.263	-3.64989		587.192	-5.80554
		3150.76	-0.66426		613.334	-1.03188		613.334	-2.50652		613.334	-3.64407		585.263	-5.79652
		3150.28	-0.66316		611.406	-1.03507		611.406	-2.50722		611.406	-3.6393		583.334	-5.78949
		3149.8	-0.66208		609.477	-1.03802		609.477	-2.50782		609.477	-3.63188		581.406	-5.78398
		3149.32	-0.66101		607.548	-1.04073		607.548	-2.5083		607.548	-3.62473		579.477	-5.77898
		3148.84	-0.65996		605.62	-1.04321		605.62	-2.50867		605.62	-3.61765		577.548	-5.77424
		3148.36	-0.65893		603.691	-1.04553		603.691	-2.50892		603.691	-3.61024		575.62	-5.76987
		3147.87	-0.65792		601.762	-1.0477		601.762	-2.50907		601.762	-3.60277		573.691	-5.76549
		3147.39	-0.65692		599.833	-1.04969		599.833	-2.5091		599.833	-3.59587		571.762	-5.76095
		3146.91	-0.65594		597.905	-1.05146		597.905	-2.50903		597.905	-3.5896		569.833	-5.75622
		3146.43	-0.65498		595.976	-1.053		595.976	-2.50886		595.976	-3.58364		567.905	-5.75088
		3145.94	-0.65405		594.047	-1.05425		594.047	-2.50859		594.047	-3.57734		565.976	-5.74431
		3145.46	-0.65313		592.119	-1.05527		592.119	-2.50823		592.119	-3.56986		564.047	-5.73663
		3144.98	-0.65223		590.19	-1.05608		590.19	-2.5078		590.19	-3.56145		562.119	-5.72953
		3144.5	-0.65135		588.261	-1.05676		588.261	-2.50729		588.261	-3.55355		560.19	-5.72506
		3144.01	-0.65049		586.332	-1.05735		586.332	-2.50672		586.332	-3.54722		558.261	-5.72255
		3143.53	-0.64966		584.404	-1.05786		584.404	-2.50608		584.404	-3.54236		556.332	-5.71892
		3143.05	-0.64885		582.475	-1.05807		582.475	-2.50539		582.475	-3.53837		554.404	-5.71319
		3142.57	-0.64805		580.546	-1.05779		580.546	-2.50465		580.546	-3.53485		552.475	-5.70735
		3142.09	-0.64728		578.617	-1.05714		578.617	-2.50386		578.617	-3.5322		550.546	-5.70306
		3141.61	-0.64654		576.689	-1.0565		576.689	-2.50303		576.689	-3.531		548.617	-5.70097
		3141.12	-0.64581		574.76	-1.05617		574.76	-2.50218		574.76	-3.53135		546.689	-5.70037
		3140.64	-0.6451		572.831	-1.05586		572.831	-2.5013		572.831	-3.53272		544.76	-5.69816
		3140.16	-0.64442		570.903	-1.05444		570.903	-2.50039		570.903	-3.53439		542.831	-5.69213
		3139.68	-0.64375		568.974	-1.05276		568.974	-2.49952		568.974	-3.53632		540.903	-5.68444
		3139.19	-0.64311		567.045	-1.05224		567.045	-2.49871		567.045	-3.53867		538.974	-5.67898
		3138.71	-0.64249		565.116	-1.05204		565.116	-2.49796		565.116	-3.54096		537.045	-5.67614
		3138.23	-0.6419		563.188	-1.05207		563.188	-2.49728		563.188	-3.54237		535.116	-5.66991
		3137.75	-0.64132		561.259	-1.05234		561.259	-2.49667		561.259	-3.54232		533.188	-5.66294
		3137.27	-0.64077		559.33	-1.05265		559.33	-2.49613		559.33	-3.54073		531.259	-5.65473
		3136.78	-0.64024		557.401	-1.05287		557.401	-2.49567		557.401	-3.53813		529.33	-5.64557
		3136.3	-0.63973		555.473	-1.0529		555.473	-2.49528		555.473	-3.53527		527.401	-5.63729
		3135.82	-0.63925		553.544	-1.05281		553.544	-2.49496		553.544	-3.53208		525.473	-5.63247
		3135.34	-0.63878		551.615	-1.05261		551.615	-2.49471		551.615	-3.52787		523.544	-5.63241
		3134.86	-0.63835		549.687	-1.05208		549.687	-2.49453		549.687	-3.52343		521.615	-5.63678
		3134.37	-0.63793		547.758	-1.05109		547.758	-2.4944		547.758	-3.52036		519.687	-5.64301
		3133.89	-0.63754		545.829	-1.04965		545.829	-2.49433		545.829	-3.51835		517.758	-5.64856
		3133.41	-0.63717		543.9	-1.04777		543.9	-2.4943		543.9	-3.51602		515.829	-5.65211
		3132.93	-0.63683		541.972	-1.04553		541.972	-2.4943		541.972	-3.51338		513.9	-5.65375
		3132.44	-0.63651		540.043	-1.04313		540.043	-2.49432		540.043	-3.5112		511.972	-5.65575
		3131.96	-0.63621		538.114	-1.04078		538.114	-2.49436		538.114	-3.50931		510.043	-5.65899
		3131.48	-0.63594		536.185	-1.03846		536.185	-2.49439		536.185	-3.50657		508.114	-5.66161
		3131	-0.6357		534.257	-1.03607		534.257	-2.4944		534.257	-3.50029		506.185	-5.66373
		3130.52	-0.63547		532.328	-1.03375		532.328	-2.49439		532.328	-3.49526		504.257	-5.6674
		3130.03	-0.63528		530.399	-1.03171		530.399	-2.49434		530.399	-3.49177		502.328	-5.67168
		3129.55	-0.63511		528.471	-1.02978		528.471	-2.49425		528.471	-3.48928		500.399	-5.67277
		3129.07	-0.63496		526.542	-1.0275		526.542	-2.4941		526.542	-3.4872		498.471	-5.67018
		3128.59	-0.63485		524.613	-1.02483		524.613	-2.49388		524.613	-3.48553		496.542	-5.66585
		3128.11	-0.63475		522.684	-1.02217		522.684	-2.49359		522.684	-3.48493		494.613	-5.66404
		3127.62	-0.63468		520.756	-1.02009		520.756	-2.49322		520.756	-3.48603		492.684	-5.66549
		3127.14	-0.63464		518.827	-1.01868		518.827	-2.49277		518.827	-3.48858		490.756	-5.66691
		3126.66	-0.63462		516.898	-1.01732		516.898	-2.49222		516.898	-3.49181		488.827	-5.66932
		3126.18	-0.63463		514.97	-1.01534		514.97	-2.49157		514.97	-3.49514		486.898	-5.67409
		3125.69	-0.63466		513.041	-1.01292		513.041	-2.49082		513.041	-3.49824		484.97	-5.67768
		3125.21	-0.63472		511.112	-1.01082		511.112	-2.48996		511.112	-3.50143		483.041	-5.67813
		3124.73	-0.6348		509.183	-1.00972		509.183	-2.48899		509.183	-3.50537		481.112	-5.67922
		3124.25	-0.63491		507.255	-1.00977		507.255	-2.4879		507.255	-3.50912		479.183	-5.68415
		3123.77	-0.63504		505.326	-1.01071		505.326	-2.48669		505.326	-3.51095		477.255	-5.69198
		3123.28	-0.6352		503.397	-1.01244		503.397	-2.48536		503.397	-3.51119		475.326	-5.6987
		3122.8	-0.63539		501.468	-1.01506		501.468	-2.48391		501.468	-3.51045		473.397	-5.70065
		3122.32	-0.63559		499.54	-1.01824		499.54	-2.48234		499.54	-3.50849		471.468	-5.69773
		3121.84	-0.63582		497.611	-1.02174		497.611	-2.48065		497.611	-3.50603		469.54	-5.69392
		3121.36	-0.63608		495.682	-1.02427		495.682	-2.47885		495.682	-3.50489		467.611	-5.69473
		3120.87	-0.63636		493.754	-1.02391		493.754	-2.47694		493.754	-3.50645		465.682	-5.70041
		3120.39	-0.63666		491.825	-1.02354		491.825	-2.47494		491.825	-3.51034		463.754	-5.70737
		3119.91	-0.63699		489.896	-1.02317		489.896	-2.47286		489.896	-3.51481		461.825	-5.70851
		3119.43	-0.63734		487.967	-1.02279		487.967	-2.47073		487.967	-3.51808		459.896	-5.69985
		3118.94	-0.63771		486.039	-1.02241		486.039	-2.46858		486.039	-3.51977		457.967	-5.68669
		3118.46	-0.6381		484.11	-1.02203		484.11	-2.46645		484.11	-3.52244		456.039	-5.67884
		3117.98	-0.63851		482.181	-1.02163		482.181	-2.46435		482.181	-3.52887		454.11	-5.68044
		3117.5	-0.63894		480.252	-1.02124		480.252	-2.46235		480.252	-3.53772		452.181	-5.68765
		3117.02	-0.63939		478.324	-1.02084		478.324	-2.46045		478.324	-3.54682		450.252	-5.69418
		3116.53	-0.63986		476.395	-1.02043		476.395	-2.45868		476.395	-3.55641		448.324	-5.69508
		3116.05	-0.64035		474.466	-1.02002		474.466	-2.45708		474.466	-3.56636		446.395	-5.69538
		3115.57	-0.64086		472.538	-1.0196		472.538	-2.45567		472.538	-3.5759		444.466	-5.69561
		3115.09	-0.64138		470.609	-1.01918		470.609	-2.45449		470.609	-3.58505		442.538	-5.69576
		3114.61	-0.64192		468.68	-1.01875		468.68	-2.45359		468.68	-3.59342		440.609	-5.69584
		3114.12	-0.64248		466.751	-1.01832		466.751	-2.45297		466.751	-3.59804		438.68	-5.69584
		3113.64	-0.64306		464.823	-1.01788		464.823	-2.45263		464.823	-3.59697		436.751	-5.69577
		3113.16	-0.64365		462.894	-1.01744		462.894	-2.45257		462.894	-3.59275		434.823	-5.69562
		3112.68	-0.64426		460.965	-1.01699		460.965	-2.45276		460.965	-3.58772		432.894	-5.6954
		3112.19	-0.64488		459.036	-1.01654		459.036	-2.45319		459.036	-3.5821		430.965	-5.6951
		3111.71	-0.64552		457.108	-1.01608		457.108	-2.45385		457.108	-3.57637		429.036	-5.69472
		3111.23	-0.64617		455.179	-1.01562		455.179	-2.45472		455.179	-3.57097		427.108	-5.69427
		3110.75	-0.64684		453.25	-1.01515		453.25	-2.45578		453.25	-3.56302		425.179	-5.69374
		3110.27	-0.64752		451.322	-1.01468		451.322	-2.45702		451.322	-3.55155		423.25	-5.69314
		3109.78	-0.64822		449.393	-1.0142		449.393	-2.45841		449.393	-3.54139		421.322	-5.69246
		3109.3	-0.64892		447.464	-1.01372		447.464	-2.45992		447.464	-3.5321		419.393	-5.6917
		3108.82	-0.64964		445.535	-1.01323		445.535	-2.46085		445.535	-3.53341		417.464	-5.69087
		3108.34	-0.65037		443.607	-1.01274		443.607	-2.46189		443.607	-3.53503		415.535	-5.68997
		3107.86	-0.65111		441.678	-1.01224		441.678	-2.46303		441.678	-3.53695		413.607	-5.68899
		3107.37	-0.65185		439.749	-1.01174		439.749	-2.46428		439.749	-3.53918		411.678	-5.68793
		3106.89	-0.65261		437.821	-1.01123		437.821	-2.46563		437.821	-3.54172		409.749	-5.6868
		3106.41	-0.65338		435.892	-1.01072		435.892	-2.4671		435.892	-3.54456		407.821	-5.68559
		3105.93	-0.65416		433.963	-1.0102		433.963	-2.46867		433.963	-3.54772		405.892	-5.68431
		3105.45	-0.65494		432.034	-1.00967		432.034	-2.47035		432.034	-3.55117		403.963	-5.68295
		3104.96	-0.65573		430.106	-1.00915		430.106	-2.47214		430.106	-3.55494		402.034	-5.68151
		3104.48	-0.65652		428.177	-1.00861		428.177	-2.47403		428.177	-3.55901		400.106	-5.68
		3104	-0.65733		426.248	-1.00807		426.248	-2.47603		426.248	-3.56339		398.177	--
		3103.52	-0.65814		424.319	-1.00753		424.319	-2.47814		424.319	-3.55687		396.248	--
		3103.03	-0.65895		422.391	-1.00698		422.391	-2.48036		422.391	-3.55065		394.319	--
		3102.55	-0.65977		420.462	-1.00643		420.462	-2.48268		420.462	-3.54474		392.391	--
		3102.07	-0.66059		418.533	-1.00587		418.533	-2.48511		418.533	-3.53914		390.462	--
		3101.59	-0.66142		416.605	-1.0053		416.605	-2.48765		416.605	-3.53384		388.533	--
		3101.11	-0.66224		414.676	-1.00474		414.676	-2.4903		414.676	-3.52886		386.605	--
		3100.62	-0.66307		412.747	-1.00416		412.747	-2.49305		412.747	-3.52418		384.676	--
		3100.14	-0.6639		410.818	-1.00358		410.818	-2.49591		410.818	-3.5198		382.747	--
		3099.66	-0.66472		408.89	-1.003		408.89	-2.49888		408.89	-3.51573		380.818	--
		3099.18	-0.66555		406.961	-1.00241		406.961	-2.50196		406.961	-3.51197		378.89	--
		3098.7	-0.66637		405.032	-1.00181		405.032	-2.50514		405.032	-3.50852		376.961	--
		3098.21	-0.66719		403.103	-1.00121		403.103	-2.50843		403.103	-3.50537		375.032	--
		3097.73	-0.668		401.175	-1.00061		401.175	-2.51183		401.175	-3.50253		373.103	--
		3097.25	-0.66881		399.246	-1		399.246	-2.51533		399.246	-3.5		371.175	--
		3096.77	-0.66962		--	--		--	--		--	--		369.246	--
		3096.28	-0.67042		--	--		--	--		--	--		--	--
		3095.8	-0.67121		--	--		--	--		--	--		--	--
		3095.32	-0.672		--	--		--	--		--	--		--	--
		3094.84	-0.67278		--	--		--	--		--	--		--	--
		3094.36	-0.67355		--	--		--	--		--	--		--	--
		3093.87	-0.67431		--	--		--	--		--	--		--	--
		3093.39	-0.67506		--	--		--	--		--	--		--	--
		3092.91	-0.67581		--	--		--	--		--	--		--	--
		3092.43	-0.67654		--	--		--	--		--	--		--	--
		3091.95	-0.67726		--	--		--	--		--	--		--	--
		3091.46	-0.67797		--	--		--	--		--	--		--	--
		3090.98	-0.67866		--	--		--	--		--	--		--	--
		3090.5	-0.67935		--	--		--	--		--	--		--	--
		3090.02	-0.68002		--	--		--	--		--	--		--	--
		3089.53	-0.68067		--	--		--	--		--	--		--	--
		3089.05	-0.68131		--	--		--	--		--	--		--	--
		3088.57	-0.68194		--	--		--	--		--	--		--	--
		3088.09	-0.68255		--	--		--	--		--	--		--	--
		3087.61	-0.68315		--	--		--	--		--	--		--	--
		3087.12	-0.68372		--	--		--	--		--	--		--	--
		3086.64	-0.68428		--	--		--	--		--	--		--	--
		3086.16	-0.68482		--	--		--	--		--	--		--	--
		3085.68	-0.68535		--	--		--	--		--	--		--	--
		3085.2	-0.68585		--	--		--	--		--	--		--	--
		3084.71	-0.68634		--	--		--	--		--	--		--	--
		3084.23	-0.6868		--	--		--	--		--	--		--	--
		3083.75	-0.68725		--	--		--	--		--	--		--	--
		3083.27	-0.68767		--	--		--	--		--	--		--	--
		3082.78	-0.68808		--	--		--	--		--	--		--	--
		3082.3	-0.68846		--	--		--	--		--	--		--	--
		3081.82	-0.68882		--	--		--	--		--	--		--	--
		3081.34	-0.68916		--	--		--	--		--	--		--	--
		3080.86	-0.68948		--	--		--	--		--	--		--	--
		3080.37	-0.68978		--	--		--	--		--	--		--	--
		3079.89	-0.69006		--	--		--	--		--	--		--	--
		3079.41	-0.69031		--	--		--	--		--	--		--	--
		3078.93	-0.69055		--	--		--	--		--	--		--	--
		3078.45	-0.69076		--	--		--	--		--	--		--	--
		3077.96	-0.69095		--	--		--	--		--	--		--	--
		3077.48	-0.69112		--	--		--	--		--	--		--	--
		3077	-0.69127		--	--		--	--		--	--		--	--
		3076.52	-0.69139		--	--		--	--		--	--		--	--
		3076.03	-0.69149		--	--		--	--		--	--		--	--
		3075.55	-0.69156		--	--		--	--		--	--		--	--
		3075.07	-0.69161		--	--		--	--		--	--		--	--
		3074.59	-0.69164		--	--		--	--		--	--		--	--
		3074.11	-0.69164		--	--		--	--		--	--		--	--
		3073.62	-0.69161		--	--		--	--		--	--		--	--
		3073.14	-0.69157		--	--		--	--		--	--		--	--
		3072.66	-0.69149		--	--		--	--		--	--		--	--
		3072.18	-0.69139		--	--		--	--		--	--		--	--
		3071.7	-0.69127		--	--		--	--		--	--		--	--
		3071.21	-0.69112		--	--		--	--		--	--		--	--
		3070.73	-0.69095		--	--		--	--		--	--		--	--
		3070.25	-0.69075		--	--		--	--		--	--		--	--
		3069.77	-0.69052		--	--		--	--		--	--		--	--
		3069.28	-0.69027		--	--		--	--		--	--		--	--
		3068.8	-0.68999		--	--		--	--		--	--		--	--
		3068.32	-0.68969		--	--		--	--		--	--		--	--
		3067.84	-0.68936		--	--		--	--		--	--		--	--
		3067.36	-0.689		--	--		--	--		--	--		--	--
		3066.87	-0.68862		--	--		--	--		--	--		--	--
		3066.39	-0.6882		--	--		--	--		--	--		--	--
		3065.91	-0.68777		--	--		--	--		--	--		--	--
		3065.43	-0.6873		--	--		--	--		--	--		--	--
		3064.95	-0.68681		--	--		--	--		--	--		--	--
		3064.46	-0.68629		--	--		--	--		--	--		--	--
		3063.98	-0.68575		--	--		--	--		--	--		--	--
		3063.5	-0.68517		--	--		--	--		--	--		--	--
		3063.02	-0.68458		--	--		--	--		--	--		--	--
		3062.53	-0.68395		--	--		--	--		--	--		--	--
		3062.05	-0.6833		--	--		--	--		--	--		--	--
		3061.57	-0.68263		--	--		--	--		--	--		--	--
		3061.09	-0.68193		--	--		--	--		--	--		--	--
		3060.61	-0.6812		--	--		--	--		--	--		--	--
		3060.12	-0.68045		--	--		--	--		--	--		--	--
		3059.64	-0.67968		--	--		--	--		--	--		--	--
		3059.16	-0.67888		--	--		--	--		--	--		--	--
		3058.68	-0.67806		--	--		--	--		--	--		--	--
		3058.2	-0.67722		--	--		--	--		--	--		--	--
		3057.71	-0.67635		--	--		--	--		--	--		--	--
		3057.23	-0.67546		--	--		--	--		--	--		--	--
		3056.75	-0.67456		--	--		--	--		--	--		--	--
		3056.27	-0.67363		--	--		--	--		--	--		--	--
		3055.78	-0.67268		--	--		--	--		--	--		--	--
		3055.3	-0.6717		--	--		--	--		--	--		--	--
		3054.82	-0.67071		--	--		--	--		--	--		--	--
		3054.34	-0.6697		--	--		--	--		--	--		--	--
		3053.86	-0.66867		--	--		--	--		--	--		--	--
		3053.37	-0.66762		--	--		--	--		--	--		--	--
		3052.89	-0.66655		--	--		--	--		--	--		--	--
		3052.41	-0.66547		--	--		--	--		--	--		--	--
		3051.93	-0.66436		--	--		--	--		--	--		--	--
		3051.45	-0.66324		--	--		--	--		--	--		--	--
		3050.96	-0.6621		--	--		--	--		--	--		--	--
		3050.48	-0.66095		--	--		--	--		--	--		--	--
		3050	-0.65978		--	--		--	--		--	--		--	--
		3049.52	-0.6586		--	--		--	--		--	--		--	--
		3049.03	-0.6574		--	--		--	--		--	--		--	--
		3048.55	-0.65618		--	--		--	--		--	--		--	--
		3048.07	-0.65495		--	--		--	--		--	--		--	--
		3047.59	-0.65371		--	--		--	--		--	--		--	--
		3047.11	-0.65245		--	--		--	--		--	--		--	--
		3046.62	-0.65118		--	--		--	--		--	--		--	--
		3046.14	-0.6499		--	--		--	--		--	--		--	--
		3045.66	-0.6486		--	--		--	--		--	--		--	--
		3045.18	-0.6473		--	--		--	--		--	--		--	--
		3044.7	-0.64598		--	--		--	--		--	--		--	--
		3044.21	-0.64465		--	--		--	--		--	--		--	--
		3043.73	-0.64331		--	--		--	--		--	--		--	--
		3043.25	-0.64197		--	--		--	--		--	--		--	--
		3042.77	-0.64061		--	--		--	--		--	--		--	--
		3042.28	-0.63925		--	--		--	--		--	--		--	--
		3041.8	-0.63788		--	--		--	--		--	--		--	--
		3041.32	-0.63651		--	--		--	--		--	--		--	--
		3040.84	-0.63513		--	--		--	--		--	--		--	--
		3040.36	-0.63375		--	--		--	--		--	--		--	--
		3039.87	-0.63236		--	--		--	--		--	--		--	--
		3039.39	-0.63097		--	--		--	--		--	--		--	--
		3038.91	-0.62957		--	--		--	--		--	--		--	--
		3038.43	-0.62817		--	--		--	--		--	--		--	--
		3037.95	-0.62677		--	--		--	--		--	--		--	--
		3037.46	-0.62537		--	--		--	--		--	--		--	--
		3036.98	-0.62396		--	--		--	--		--	--		--	--
		3036.5	-0.62255		--	--		--	--		--	--		--	--
		3036.02	-0.62115		--	--		--	--		--	--		--	--
		3035.53	-0.61974		--	--		--	--		--	--		--	--
		3035.05	-0.61833		--	--		--	--		--	--		--	--
		3034.57	-0.61693		--	--		--	--		--	--		--	--
		3034.09	-0.61553		--	--		--	--		--	--		--	--
		3033.61	-0.61413		--	--		--	--		--	--		--	--
		3033.12	-0.61274		--	--		--	--		--	--		--	--
[truncated: 5,463 more rows]
