# Supplementary material for: Bioinspired rotary flight of light-driven composite films
Source: Nat Commun. 2023 Aug 21;14:5070. doi: 10.1038/s41467-023-40827-4 (PMC10442326; doi:10.1038/s41467-023-40827-4)
Supplement: Supplementary file 16 — Source Data [file 41467_2023_40827_MOESM16_ESM.zip › Source Data file/Supplementary Figure 7.xlsx]

## Sheet: Sheet1
Wavelength (nm)	Absorbance
1100	0.43472
1099	0.43499
1098	0.43525
1097	0.43551
1096	0.43576
1095	0.43601
1094	0.43626
1093	0.43651
1092	0.43675
1091	0.43699
1090	0.43722
1089	0.43745
1088	0.43768
1087	0.43791
1086	0.43813
1085	0.43835
1084	0.43856
1083	0.43877
1082	0.43898
1081	0.43918
1080	0.43938
1079	0.43958
1078	0.43977
1077	0.43997
1076	0.44015
1075	0.44034
1074	0.44051
1073	0.44067
1072	0.44084
1071	0.441
1070	0.44115
1069	0.44131
1068	0.44146
1067	0.44161
1066	0.44175
1065	0.4419
1064	0.44204
1063	0.44218
1062	0.44232
1061	0.44246
1060	0.4426
1059	0.44274
1058	0.44288
1057	0.44302
1056	0.44316
1055	0.44331
1054	0.44345
1053	0.4436
1052	0.44375
1051	0.4439
1050	0.44405
1049	0.44421
1048	0.44437
1047	0.44453
1046	0.44469
1045	0.44486
1044	0.44504
1043	0.44521
1042	0.44539
1041	0.44558
1040	0.44577
1039	0.44596
1038	0.44616
1037	0.44636
1036	0.44657
1035	0.44679
1034	0.44701
1033	0.44723
1032	0.44746
1031	0.4477
1030	0.44794
1029	0.44819
1028	0.44845
1027	0.44871
1026	0.44898
1025	0.44926
1024	0.44954
1023	0.44982
1022	0.45012
1021	0.45042
1020	0.45072
1019	0.45103
1018	0.45135
1017	0.45167
1016	0.45199
1015	0.45232
1014	0.45265
1013	0.45298
1012	0.45332
1011	0.45365
1010	0.45399
1009	0.45433
1008	0.45466
1007	0.45499
1006	0.45532
1005	0.45565
1004	0.45597
1003	0.45629
1002	0.4566
1001	0.45691
1000	0.45721
999	0.45751
998	0.45779
997	0.45807
996	0.45834
995	0.45861
994	0.45886
993	0.45911
992	0.45935
991	0.45958
990	0.4598
989	0.46001
988	0.46022
987	0.46041
986	0.4606
985	0.46078
984	0.46096
983	0.46113
982	0.46129
981	0.46145
980	0.4616
979	0.46175
978	0.46189
977	0.46203
976	0.46217
975	0.4623
974	0.46243
973	0.46256
972	0.46269
971	0.46281
970	0.46294
969	0.46306
968	0.46319
967	0.46331
966	0.46343
965	0.46356
964	0.46368
963	0.46381
962	0.46393
961	0.46406
960	0.46419
959	0.46432
958	0.46445
957	0.46458
956	0.46472
955	0.46485
954	0.46498
953	0.46512
952	0.46526
951	0.4654
950	0.46554
949	0.46568
948	0.46582
947	0.46596
946	0.4661
945	0.46624
944	0.46637
943	0.46651
942	0.46665
941	0.46678
940	0.46691
939	0.46704
938	0.46717
937	0.46729
936	0.46741
935	0.46753
934	0.46764
933	0.46774
932	0.46784
931	0.46794
930	0.46803
929	0.46811
928	0.46819
927	0.46826
926	0.46832
925	0.46838
924	0.46843
923	0.46847
922	0.46851
921	0.46854
920	0.46857
919	0.46859
918	0.4686
917	0.46861
916	0.46862
915	0.46862
914	0.46861
913	0.46861
912	0.4686
911	0.46859
910	0.46858
909	0.46857
908	0.46856
907	0.46855
906	0.46854
905	0.46854
904	0.46854
903	0.46854
902	0.46855
901	0.46857
900	0.46859
899	0.46862
898	0.46866
897	0.4687
896	0.46875
895	0.46881
894	0.46888
893	0.46896
892	0.46905
891	0.46915
890	0.46925
889	0.46937
888	0.46949
887	0.46962
886	0.46976
885	0.46991
884	0.47006
883	0.47022
882	0.47039
881	0.47056
880	0.47074
879	0.47092
878	0.47111
877	0.4713
876	0.47149
875	0.47168
874	0.47188
873	0.47207
872	0.47227
871	0.47246
870	0.47266
869	0.47286
868	0.47305
867	0.47325
866	0.47344
865	0.47363
864	0.47383
863	0.47402
862	0.47421
861	0.47441
860	0.4746
859	0.4748
858	0.47499
857	0.47519
856	0.47539
855	0.47559
854	0.4758
853	0.47601
852	0.47622
851	0.47644
850	0.47666
849	0.47689
848	0.47713
847	0.47737
846	0.47761
845	0.47787
844	0.47813
843	0.47839
842	0.47867
841	0.47895
840	0.47924
839	0.47954
838	0.47985
837	0.48016
836	0.48049
835	0.48082
834	0.48115
833	0.4815
832	0.48185
831	0.48221
830	0.48257
829	0.48294
828	0.48332
827	0.4837
826	0.48408
825	0.48447
824	0.48486
823	0.48525
822	0.48564
821	0.48603
820	0.48642
819	0.48681
818	0.48719
817	0.48757
816	0.48794
815	0.4883
814	0.48866
813	0.489
812	0.48934
811	0.48966
810	0.48996
809	0.49026
808	0.49053
807	0.4908
806	0.49104
805	0.49127
804	0.49148
803	0.49168
802	0.49186
801	0.49203
800	0.49218
799	0.49232
798	0.49245
797	0.49257
796	0.49268
795	0.49279
794	0.49289
793	0.49299
792	0.49309
791	0.49319
790	0.4933
789	0.49342
788	0.49355
787	0.49369
786	0.49385
785	0.49402
784	0.49422
783	0.49443
782	0.49467
781	0.49493
780	0.49522
779	0.49553
778	0.49587
777	0.49623
776	0.49661
775	0.49702
774	0.49744
773	0.49789
772	0.49835
771	0.49883
770	0.49932
769	0.49981
768	0.50032
767	0.50082
766	0.50132
765	0.50182
764	0.50231
763	0.50279
762	0.50326
761	0.50371
760	0.50413
759	0.50454
758	0.50492
757	0.50528
756	0.50561
755	0.50592
754	0.50619
753	0.50644
752	0.50665
751	0.50684
750	0.50701
749	0.50715
748	0.50726
747	0.50736
746	0.50744
745	0.5075
744	0.50754
743	0.50758
742	0.50761
741	0.50763
740	0.50765
739	0.50767
738	0.5077
737	0.50773
736	0.50777
735	0.50782
734	0.50789
733	0.50797
732	0.50806
731	0.50817
730	0.5083
729	0.50845
728	0.50862
727	0.5088
726	0.509
725	0.50922
724	0.50945
723	0.5097
722	0.50996
721	0.51024
720	0.51052
719	0.51082
718	0.51112
717	0.51143
716	0.51174
715	0.51206
714	0.51237
713	0.51269
712	0.51301
711	0.51332
710	0.51364
709	0.51395
708	0.51425
707	0.51456
706	0.51485
705	0.51515
704	0.51544
703	0.51573
702	0.51601
701	0.5163
700	0.51658
699	0.51686
698	0.51714
697	0.51742
696	0.51771
695	0.518
694	0.51829
693	0.51858
692	0.51888
691	0.51919
690	0.5195
689	0.51982
688	0.52014
687	0.52047
686	0.52081
685	0.52115
684	0.5215
683	0.52186
682	0.52222
681	0.52259
680	0.52296
679	0.52334
678	0.52372
677	0.5241
676	0.52449
675	0.52487
674	0.52526
673	0.52564
672	0.52603
671	0.52641
670	0.52679
669	0.52717
668	0.52755
667	0.52792
666	0.5283
665	0.52867
664	0.52904
663	0.5294
662	0.52977
661	0.53013
660	0.53049
659	0.53085
658	0.53121
657	0.53158
656	0.53194
655	0.53231
654	0.53267
653	0.53305
652	0.53342
651	0.5338
650	0.53419
649	0.53458
648	0.53498
647	0.53538
646	0.53579
645	0.53621
644	0.53663
643	0.53706
642	0.5375
641	0.53794
640	0.53839
639	0.53884
638	0.5393
637	0.53976
636	0.54023
635	0.5407
634	0.54117
633	0.54165
632	0.54212
631	0.5426
630	0.54307
629	0.54355
628	0.54402
627	0.54449
626	0.54496
625	0.54543
624	0.54589
623	0.54635
622	0.54681
621	0.54726
620	0.54771
619	0.54815
618	0.54859
617	0.54903
616	0.54947
615	0.5499
614	0.55033
613	0.55076
612	0.55119
611	0.55161
610	0.55204
609	0.55247
608	0.5529
607	0.55334
606	0.55377
605	0.55421
604	0.55466
603	0.55511
602	0.55556
601	0.55603
600	0.5565
599	0.55697
598	0.55745
597	0.55794
596	0.55844
595	0.55894
594	0.55945
593	0.55997
592	0.56049
591	0.56102
590	0.56155
589	0.56209
588	0.56264
587	0.56319
586	0.56374
585	0.56429
584	0.56485
583	0.56541
582	0.56597
581	0.56652
580	0.56708
579	0.56764
578	0.56819
577	0.56874
576	0.56929
575	0.56984
574	0.57038
573	0.57092
572	0.57145
571	0.57198
570	0.5725
569	0.57302
568	0.57353
567	0.57404
566	0.57454
565	0.57504
564	0.57553
563	0.57602
562	0.5765
561	0.57698
560	0.57744
559	0.57791
558	0.57837
557	0.57882
556	0.57927
555	0.57971
554	0.58014
553	0.58057
552	0.58099
551	0.5814
550	0.5818
549	0.5822
548	0.58258
547	0.58296
546	0.58332
545	0.58368
544	0.58402
543	0.58435
542	0.58467
541	0.58498
540	0.58527
539	0.58556
538	0.58583
537	0.58609
536	0.58633
535	0.58657
534	0.58679
533	0.58701
532	0.58721
531	0.58741
530	0.5876
529	0.58778
528	0.58796
527	0.58814
526	0.58831
525	0.58849
524	0.58867
523	0.58885
522	0.58905
521	0.58925
520	0.58946
519	0.58968
518	0.58992
517	0.59018
516	0.59045
515	0.59075
514	0.59107
513	0.59141
512	0.59177
511	0.59216
510	0.59257
509	0.59301
508	0.59348
507	0.59398
506	0.5945
505	0.59504
504	0.59561
503	0.59621
502	0.59683
501	0.59747
500	0.59813
499	0.59881
498	0.59951
497	0.60022
496	0.60095
495	0.60168
494	0.60243
493	0.60318
492	0.60394
491	0.6047
490	0.60546
489	0.60623
488	0.60699
487	0.60774
486	0.60849
485	0.60924
484	0.60998
483	0.6107
482	0.61142
481	0.61213
480	0.61283
479	0.61352
478	0.6142
477	0.61487
476	0.61554
475	0.61619
474	0.61683
473	0.61747
472	0.61811
471	0.61874
470	0.61936
469	0.61998
468	0.62061
467	0.62123
466	0.62185
465	0.62248
464	0.62311
463	0.62374
462	0.62438
461	0.62502
460	0.62567
459	0.62633
458	0.627
457	0.62767
456	0.62835
455	0.62904
454	0.62974
453	0.63044
452	0.63115
451	0.63186
450	0.63258
449	0.6333
448	0.63403
447	0.63476
446	0.63549
445	0.63622
444	0.63695
443	0.63768
442	0.6384
441	0.63913
440	0.63985
439	0.64056
438	0.64127
437	0.64198
436	0.64268
435	0.64338
434	0.64407
433	0.64476
432	0.64545
431	0.64613
430	0.64681
429	0.64749
428	0.64817
427	0.64886
426	0.64954
425	0.65023
424	0.65093
423	0.65163
422	0.65234
421	0.65306
420	0.65379
419	0.65454
418	0.65529
417	0.65606
416	0.65684
415	0.65764
414	0.65845
413	0.65928
412	0.66011
411	0.66096
410	0.66182
409	0.66269
408	0.66357
407	0.66446
406	0.66535
405	0.66624
404	0.66713
403	0.66802
402	0.6689
401	0.66978
400	0.67064
399	0.67149
398	0.67232
397	0.67313
396	0.67392
395	0.67469
394	0.67543
393	0.67614
392	0.67683
391	0.67748
390	0.6781
389	0.6787
388	0.67925
387	0.67978
386	0.68028
385	0.68074
384	0.68118
383	0.68159
382	0.68197
381	0.68233
380	0.68266
379	0.68297
378	0.68326
377	0.68354
376	0.6838
375	0.68405
374	0.68429
373	0.68453
372	0.68475
371	0.68497
370	0.68519
369	0.68541
368	0.68563
367	0.68585
366	0.68608
365	0.6863
364	0.68654
363	0.68678
362	0.68703
361	0.68729
360	0.68755
359	0.68783
358	0.68812
357	0.68843
356	0.68875
355	0.68909
354	0.68945
353	0.68983
352	0.69024
351	0.69068
350	0.69115
349	0.69165
348	0.6922
347	0.6928
346	0.69344
345	0.69414
344	0.6949
343	0.69572
342	0.69661
341	0.69758
340	0.69863
339	0.69976
338	0.70098
337	0.70228
336	0.70369
335	0.70519
334	0.70679
333	0.70848
332	0.71028
331	0.71218
330	0.71418
329	0.71628
328	0.71847
327	0.72075
326	0.72311
325	0.72556
324	0.72809
323	0.73068
322	0.73333
321	0.73604
320	0.73879
319	0.74158
318	0.74439
317	0.74722
316	0.75005
315	0.75288
314	0.7557
313	0.75849
312	0.76124
311	0.76395
310	0.7666
309	0.76918
308	0.7717
307	0.77412
306	0.77646
305	0.7787
304	0.78083
303	0.78286
302	0.78476
301	0.78654
300	0.7882
299	0.78973
298	0.79113
297	0.79239
296	0.79352
295	0.79451
294	0.79536
293	0.79608
292	0.79667
291	0.79712
290	0.79745
289	0.79765
288	0.79772
287	0.79767
286	0.79751
285	0.79723
284	0.79683
283	0.79633
282	0.79572
281	0.79501
280	0.7942
279	0.7933
278	0.79231
277	0.79123
276	0.79006
275	0.78882
274	0.78751
273	0.78612
272	0.78468
271	0.78317
270	0.78161
269	0.78
268	0.77834
267	0.77665
266	0.77492
265	0.77315
264	0.77136
263	0.76955
262	0.76773
261	0.76591
260	0.76411
259	0.76232
258	0.76055
257	0.75883
256	0.75714
255	0.75552
254	0.75395
253	0.75245
252	0.75103
251	0.7497
250	0.74846
